# Supplementary material for: Molecular gradients shape synaptic specificity of a visuomotor transformation
Source: Nature. 2025 Jun 4;644(8076):453–62. doi: 10.1038/s41586-025-09037-4 (PMC12350164; doi:10.1038/s41586-025-09037-4)
Supplement: Supplementary file 1 — This table lists the genotypes of the fly lines used in each experiment of each figure, specifying the neurons targeted by the genetic manipulation, the source, and, for RNAi stocks, the RNAi construct sequence [file 41586_2025_9037_MOESM1_ESM.xlsx]

## Sheet: Sheet1
Figure	Cells targeted	Description in Figure	Fly Genotype	Source	RNAi construct sequence
			Chr X
			Chr 2
			Chr 3
1b	LPLC2	Colocalzed LPLC2 population and the GF	10xUAS-myr::smGdP-HA, 13xLexAop-myr::smGdP-V5	Rubin lab, Janelia
	Giant Fiber	>96h APF	GMR68A06-LexA	BDSC #52807
			VT049479-GAL4	Dickson lab, Janelia
1e		wild type DL flies	DL	Dickinson lab
Ext Fig 1a-c			DL
			DL
1f	Giant Fiber	wild type DL flies with GFP labling GF	DL	Dickinson lab
Ext Fig 1d-e			R17A042-p65.AD/+	Von Reyn et al., 2014 (SS27721)
			R68A06-GAL4.DBD, pJFRC2-10XUAS-IVS-mCD8::GFP/+	Janelia Fly Facility
Ext Fig 1f-i		empty-Gal4	DL	Dickinson lab
		UAS-TNT	R24A03-p65.AD/ UAS-TNTe	Janelia Fly Facility
			R74C01-GAL4.DBD/+	Namiki et al., 2018 (SS01062)
Ext Fig 1f-i	LPLC2	LPLC2-Gal4	DL	Dickinson lab
		UAS-TNT	R19G02-p65.AD/UAS-TNTe	Janelia Fly Facility
			R75G12-GAL4.DBD	Wu et al. 2016 (OL0048B )
1i-m	LPLC2	LPLC2 expressing nuclear GFP	DGRP/+	BDSC#75867 (OL0048b split-GAL4)
Ext Fig 2-3		Crossed into wild-type DGRP lines	R19G02-p65.AD/UAS-His2A-GFP	BDSC#88344 (OL0029b split-GAL4)
Ext Fig 4a-b			R75G12-GAL4.DBD/DGRP	BDSC#68259 (SS00315 split-GAL4)
1i-j	LPLC1	LPLC1 expressing nuclear GFP	DGRP/+	Zipursky lab (His2A-GFP)
Ext Fig 2-3		Crossed into wild-type DGRP lines	R64G09-p65.AD/UAS-His2A-GFP	BDSC#25192 (DGRP 399), #28208 (DGRP 535)
			R37H04-GAL4.DBD/DGRP	BDSC#25198 (DGRP 555), #25202 (DGRP 730)
1i-j	LC4	LC4 expressing nuclear GFP	DGRP/+	BDSC#25207 (DGRP 799), #28237 (DGRP 805)
Ext Fig 2-3		Crossed into wild-type DGRP lines	R47H03-p65.AD/UAS-His2A-GFP	DGRP 320 - Zipursky lab (not available from BDSC)
			72E01-GAL4.DBD/DGRP
Ext Fig 4e-h	LPLC2	Sparsely labeled LPLC2 neurons	hsFlp.G5.PEST/+	BDSC# 62118
		UAS-dpr13	10xUAS(FRT.stop)myr::smGdP-V5, 10xUAS(FRT.stop)myr::smGdP-FLAG/5xUAS-dpr13	BDSC# 62124, this study
			VT049479-GAL4	Dickson lab, Janelia
Ext Fig 4e-h	LPLC2	Sparsely labeled LPLC2 neurons	hsFlp.G5.PEST/+	BDSC# 62118
		UAS-beat-VI	10xUAS(FRT.stop)myr::smGdP-V5, 10xUAS(FRT.stop)myr::smGdP-FLAG/5xUAS-beat-VI	BDSC# 62124, this study
			VT049479-GAL4	Dickson lab, Janelia
Ext Fig. 4k-l	LPLC2	Sparsely labeled LPLC2	hsFlp.G5.PEST/+	BDSC# 62118
		Beat-VI::GFP protein trap	UAS-FRT-stop-FRT-UAS-myr::tdTomato	Zipusky lab
			VT049479-GAL4/beat-VIMI03969-GFSTF.0	Dickson lab, Janelia, BDSC# 61773
Ext Fig. 4i-j	LPLC2	Sparsely labeled LPLC2	hsFlp.G5.PEST/+	BDSC# 62118
		Dpr13::GFP protein trap	UAS-FRT-stop-FRT-UAS-myr::tdTomato/dpr13MI05577-GFSTF.0	Zipusky lab, BDSC #60232
			VT049479-GAL4/+	Dickson lab, Janelia
2g	LPLC2	LPLC2 genetically intersected with itself	13xLexAop2-IVS-myr::smGdP-V5/+	BDSC#62115
		LPLC2 GAL4 + LPLC2-LexA	R19G02-p65.AD/GMR75G12-LexA	BDSC# 54073, #75867
			R75G12-GAL4.DBD/20xUAS-FLPD5, 13LexAop2(FRT.stop)myr::smGdP-HA	BDSC#55805, #62106
2i	LPLC2	LPLC2 genetically intersected with dpr13	13xLexAop2-IVS-myr::smGdP-V5/+	BDSC#62115
		dpr13 GAL4 + LPLC2-LexA	GMR75G12-LexA/Dpr13-T2A-GAL4	BDSC#75867, Carillo lab (MI05577)
			20xUAS-FLPD5, 13LexAop2(FRT.stop)myr::smGdP-HA/+	BDSC#55805, #62106
2i	LPLC2	LPLC2 genetically intersected with beat-VI	13xLexAop2-IVS-myr::smGdP-V5/+	BDSC#62115
Ext. Fig. 10a		beat-VI GAL4 + LPLC2-LexA	GMR75G12-LexA/+	BDSC# 54073
			20xUAS-FLPD5, 13LexAop2(FRT.stop)myr::smGdP-HA/beat-VI-T2A-GAL4	BDSC#55805, #62106, Mann lab (MI13252)
2i	LPLC2	LPLC2 genetically intersected with dpr17	13xLexAop2-IVS-myr::smGdP-V5/+	BDSC#62115
		dpr17 GAL4 + LPLC2-LexA	GMR75G12-LexA/+	BDSC# 54073
			20xUAS-FLPD5, 13LexAop2(FRT.stop)myr::smGdP-HA/dpr17-T2A-GAL4	BDSC#55805, #62106, #76200
2i	LPLC2	LPLC2 genetically intersected with SiaT	13xLexAop2-IVS-myr::smGdP-V5/+	BDSC#62115
		SiaT GAL4 + LPLC2-LexA	GMR75G12-LexA/SiaT-Crimic-GAL4	BDSC# 54073, #79355
			20xUAS-FLPD5, 13LexAop2(FRT.stop)myr::smGdP-HA	BDSC#55805, #62106
Ext Fig 5a	LPLC2	LPLC2 genetically intersected with Cad87A	+
		Cad87A-GAL4 + LPLC2-LexA	GMR75G12-LexA/+	BDSC# 54073
			8XLexAop2-FLPL, 10XUAS(FRT.stop)myr::GFP/Cad87A-Trojan-GAL4	BDSC #55811, #55819
Ext Fig 5a	LPLC2	LPLC2 genetically intersected with CG44422	w1118/CG44422-Crimic-GAL4	BDSC# 94469
		CG44422-GAL4 + LPLC2-LexA	GMR75G12-LexA/+	BDSC# 54073
			8XLexAop2-FLPL, 10XUAS(FRT.stop)myr::GFP/+	BDSC# 55811, #55819
Ext Fig 5c	LPLC2	LPLC2 genetically intersected with stacl	+
		stacl GAL4 + LPLC2-LexA	GMR75G12-LexA/Stacl-Trojan-GAL4	BDSC# 54073, #66831
			20xUAS-FLPD5, 13LexAop2(FRT.stop)myr::smGdP-HA/+	BDSC#55805, #62106
Ext Fig 5c	LPLC2	LPLC2 genetically intersected with Tsp42Ef	+
		Tsp42Ef-GAL4 + LPLC2-LexA	GMR75G12-LexA/Tsp42Ef-Crimic-GAL4	BDSC# 54073, Bellen lab
			20xUAS-FLPD5, 13LexAop2(FRT.stop)myr::smGdP-HA/+	BDSC#55805, #62106
Ext Fig 5c	LPLC2	LPLC2 genetically intersected with CG30419	+
		CG30149-GAL4 + LPLC2-LexA	GMR75G12-LexA/CG30419-GAL4	BDSC# 54073, #63823
			20xUAS-FLPD5, 13LexAop2(FRT.stop)myr::smGdP-HA/+	BDSC# 55805, #62106
Ext Fig 5e	LPLC1	LPLC1 genetically intersected with DIP-kappa	13xLexAop2-IVS-myr::smGdP-V5/+	BDSC# 62115
		DIP-kappa-GAL4 + LPLC1-LexA	GMR64D07-LexA/DIP-Kappa-Crimic-GAL4	BDSC# 54910, #83252
			8XLexAop2-FLPL, 10XUAS(FRT.stop)myr::GFP/+	BDSC #55811, #55819
Ext Fig 5e	LPLC1	LPLC1 genetically intersected with sdk	13xLexAop2-IVS-myr::smGdP-V5/sdk-Trojan-GAL4	BDSC# 62115, #76628
		sdk-GAL4 + LPLC1-LexA	GMR64D07-LexA/+	BDSC# 54910
			8XLexAop2-FLPL, 10XUAS(FRT.stop)myr::GFP/+	BDSC #55811, #55819
Ext Fig 5e	LPLC1	LPLC1 genetically intersected with dpr17	13xLexAop2-IVS-myr::smGdP-V5/+	BDSC# 62115
		dpr17-GAL4 + LPLC1-LexA	GMR64D07-LexA/+	BDSC# 54910
			8XLexAop2-FLPL, 10XUAS(FRT.stop)myr::GFP/Dpr17-Trojan-GAL4	BDSC #55811, #55819, #76200
3b, 3c	Giant Fiber	GF expressing nuclear GFP	+
			UAS-His2A-GFP	Zipursky lab (His2A-GFP)
			VT042336-GAL4	Dickson Lab, Janelia
3d, 3e	LPLC2	LPLC2-GF axo-dendritic overlap	10xUAS-myr::smGdP-HA, 13xLexAop-myr::smGdP-V5/+	Rubin lab, Janelia
	Giant Fiber	control	+
			VT049479-GAL4/VT042336-LexA	Dickson Lab, Janelia
3d, 3e	LPLC2	LPLC2-GF axo-dendritic overlap	10xUAS-myr::smGdP-HA, 13xLexAop-myr::smGdP-V5/+	Rubin lab, Janelia
	Giant Fiber	DIP-εnull	DIP-ε null	Zipursky lab
			VT049479-GAL4/VT042336-LexA	Dickson Lab, Janelia
3f	LPLC2	LPLC2-GF axo-dendritic overlap	10xUAS-myr::smGdP-HA, 13xLexAop-myr::smGdP-V5/+	Rubin lab, Janelia
Ext. Fig. 6d	Giant Fiber	DIP-εnull, + rescue neg control	DIP-ε null	Zipursky lab
		GF-GAL4, no UAS-DIP-ε	VT042336-GAL4/VT007194-LexA	Dickson Lab, Janelia
3f	LPLC2	LPLC2-GF axo-dendritic overlap	10xUAS-myr::smGdP-HA, 13xLexAop-myr::smGdP-V5/+	Rubin lab, Janelia
Ext. Fig. 6d	Giant Fiber	amid DIP-εnull, + rescue neg control	DIP-ε null, 5xUAS-DIP-ε	Zipursky lab, this study
		UAS-DIP-ε, no GF-GAL4	VT042336-LexA/VT049479-GAL4	Dickson Lab, Janelia
3f	LPLC2	LPLC2-GF axo-dendritic overlap	w/10xUAS-myr::smGdP-HA, 13xLexAop-myr::smGdP-V5	Rubin lab, Janelia
Ext. Fig. 6d	Giant Fiber	DIP-εnull, + rescue	DIP-ε null, GMR7512-LexA/DIP-ε null, 5xUAS-DIP-ε	Zipursky lab, BDSC #54073, this study (UAS-DIP-ε)
			VT042336-GAL4	Dickson Lab, Janelia
3g	LPLC2	LPLC2-GF axo-dendritic overlap	10xUAS-myr::smGdP-HA, 13xLexAop-myr::smGdP-V5/UAS-Dcr2	Rubin lab, Janelia, BDSC#24646
Ext. Fig. 6c	Giant Fiber	control (KK)	GMR75G12-LexA; UAS-Control RNAi	BDSC# 54073, VDRC# 60100
			VT042336-GAL4/+	Dickson Lab, Janelia
3g	LPLC2	LPLC2-GF axo-dendritic overlap	10xUAS-myr::smGdP-HA, 13xLexAop-myr::smGdP-V5/UAS-Dcr2	Rubin lab, Janelia, BDSC#24646
Ext. Fig. 6c	Giant Fiber	DIP-ε RNAi (VDRC KK)	GMR75G12-LexA; UAS-DIP-ε RNAi	BDSC# 54073, VDRC# 103497	AATCACCGAATTTGTGGGTCCTTCGCCCACAATGCCAATGCCATTGCCATTCAGGGGCGTGTTGATGTAGCCGTCCAGTGCGATTTCCGCCGCGGTTGTTGTCGTCCGCCGCAGCGTTGTGGTTGTGGGCGGCGGTTGTGTTGTCGGCGGACTCGACACTACACGT
			VT042336-GAL4/+	Dickson Lab, Janelia
3g	LPLC2	LPLC2-GF axo-dendritic overlap	10xUAS-myr::smGdP-HA, 13xLexAop-myr::smGdP-V5/UAS-Dcr2	Rubin lab, Janelia, BDSC#24646
Ext. Fig. 6c	Giant Fiber	Control (GD)	GMR75G12-LexA/+	BDSC# 54073
			VT042336-GAL4/+	Dickson Lab, Janelia, VDRC# 60000
3g	LPLC2	LPLC2-GF axo-dendritic overlap	10xUAS-myr::smGdP-HA, 13xLexAop-myr::smGdP-V5/UAS-Dcr2	Rubin lab, Janelia, BDSC#24646
Ext. Fig. 6c	Giant Fiber	DIP-ε RNAi (VDRC GD)	GMR75G12-LexA; UAS-DIP-ε RNAi	BDSC# 54073, VDRC# 23489	CGAGTCCGCCGACAACACAACCGCCGCCCACAACCACAACGCTGCGGCGGACGACAACAACCGCGGCGGAAATCGCACTGGACGGCTACATCAACACGCCCCTGAATGGCAAT
			VT042336-GAL4/+	Dickson Lab, Janelia
Ext Fig. 7b-c	LPLC2	Sparsely labeled LPLC2 - control	hsFlp.G5.PEST/10xUAS-myr::smGdP-HA	BDSC# 62118, #62145
	GF	Labeled presynaptic sites (T-bars)	GMR75G12-LexA/+	BDSC# 54073
		Giant Fiber labeled with membrane marker	VT042336-GAL4/LexAop-FRT-stop-FRT-myr::tdTomato-2A-R, Brp-RSRT-stop-RSRT-smGdP-V5-2A-LexA	Dickson lab, Janelia; Zipursky lab
Ext Fig. 7c	LPLC2	Sparsely labeled LPLC2 - dpr13null	hsFlp.G5.PEST/10xUAS-myr::smGdP-HA	BDSC# 62118, #62145
	GF	Labeled presynaptic sites (T-bars)	GMR75G12-LexA, dpr13null/dpr13null	BDSC# 54073, this study
		Giant Fiber labeled with membrane marker	VT042336-GAL4/LexAop-FRT-stop-FRT-myr::tdTomato-2A-R, Brp-RSRT-stop-RSRT-smGdP-V5-2A-LexA	Dickson lab, Janelia; Zipursky lab
Ext Fig. 7c	LPLC2	Sparsely labeled LPLC2	hsFlp.G5.PEST/UAS-Drc2	BDSC# 62118, BDSC# 24646
	GF	Labeled presynaptic sites (T-bars)	GMR75G12-LexA/UAS-Control RNAi	VDRC# TK60100
		Giant Fiber labeled with membrane marker>control RNAi	VT042336-GAL4, 10xUAS-myr::smGdP-HA/LexAop-FRT-stop-FRT-myr::tdTomato-2A-R, Brp-RSRT-stop-RSRT-smGdP-V5-2A-LexA	Dickson lab, Janelia; Zipursky lab, BDSC# 62126 (FSF cassette removed)
Ext Fig. 7c	LPLC2	Sparsely labeled LPLC2	hsFlp.G5.PEST/UAS-Drc2	BDSC# 62118, BDSC# 24646
	GF	Labeled presynaptic sites (T-bars)	GMR75G12-LexA/UAS-DIP-e RNAi1	VDRC# 103497
		Giant Fiber labeled with membrane marker>DIP-e RNAi	VT042336-GAL4, 10xUAS-myr::smGdP-HA/LexAop-FRT-stop-FRT-myr::tdTomato-2A-R, Brp-RSRT-stop-RSRT-smGdP-V5-2A-LexA	Dickson lab, Janelia; Zipursky lab, BDSC# 62126 (FSF cassette removed)
3h	Giant Fiber	wild type	w+;	Martin Heisenberg
Ext. Fig. 8a-b			VT042336-GAL4, pJFRC12 UAS-myrGFP	Dickson Lab, Janelia; Pfeiffer et al. 2010
			+ (CSMH)	Martin Heisenberg
3h	Giant Fiber	DIP-εnull	w+;	Martin Heisenberg
Ext. Fig. 8a-b			DIP-ε null	this study
			VT042336-GAL4, pJFRC12 UAS-myr::GFP	Dickson Lab, Janelia; Pfeiffer et al. 2010
3i	Giant Fiber	Control RNAi in the GF	w+;	Martin Heisenberg
Ext. Fig. 8c-d			UAS-mCherry RNAi	BDSC# 35787
			VT042336-GAL4, pJFRC28 UAS-myr::GFP	Dickson Lab, Janelia; Pfeiffer et al. 2012
3i	Giant Fiber	DIP-ε RNAi in the GF	w+;	Martin Heisenberg
Ext. Fig. 8c-d			UAS-DIP-ε RNAi;	VDRC#103497
			VT042336-GAL4, pJFRC28 UAS-myr::GFP	Dickson Lab, Janelia; Pfeiffer et al. 2012
3j		wild type DL flies	DL	Dickinson lab
Ext. Fig. 9a			DL
			DL
3j		DIP-εnull	DL	Dickinson lab
Ext. Fig. 9a			DIP-ε null	Zipursky lab
			DL
3k	Giant Fiber	empty-Gal4	DL/UAS-Dcr2	Dickinson lab, BDSC#24646
Ext. Fig. 9b		DIP-ε RNAi #(VDRC KK)	R24A03-p65ADZp/ UAS-DIP-ε RNAi	Namiki et al., 2018 (SS01062 ), VDRC# 103497
			R74C01-ZpGdbd/+
3k	Giant Fiber	GF-Gal4	w1118/UAS-Dcr2	Dickinson lab, BDSC#24646
Ext. Fig. 9b		DIP-ε RNAi #(VDRC KK)	UAS-DIP-ε RNAi 1/+	VDRC# 103497
			VT042336-GAL4/+	Dickson Lab, Janelia
3l	Giant Fiber	empty-Gal4	DL/w1118	Dickinson lab
Ext. Fig. 9c		UAS-dpr13	R24A03-p65ADZp/5xUAS-dpr13	Namiki et al., 2018 (SS01062), this study (uas-dpr13)
			R74C01-ZpGdbd/+
3l	LPLC2	LPLC2-Gal4	DL/w1118	Dickinson lab
Ext. Fig. 9c		UAS-dpr13	5xUAS-dpr13/+	this study
			VT049479-GAL4/+	Dickson lab, Janelia
3n		wild type DL flies	DL	Dickinson lab
Ext. Fig. 9d			DL
			DL
3n		dpr13null	DL	Dickinson lab
Ext. Fig. 9d			dpr13 null	this study
			DL
3m, 3o	LPLC2	LPLC2-GF axo-dendritic overlap	10xUAS-myr::smGdP-HA, 13xLexAop-myr::smGdP-V5/+	Rubin lab, Janelia
Ext. Fig 6e,l	Giant Fiber	control for overexpression in LPLC2	GMR68A06-LexA/10xUAS-myr::tdTomato	BDSC# 52807, #32222
			VT049479-GAL4	Dickson lab, Janelia
3o	LPLC2	LPLC2-GF axo-dendritic overlap	10xUAS-myr::smGdP-HA, 13xLexAop-myr::smGdP-V5/+	Rubin lab, Janelia
Ext. Fig 6l	Giant Fiber	overexpression of DIP-ε in LPLC2	GMR68A06-LexA/5xUAS-DIP-ε	BDSC# 52807, this study
			VT049479-GAL4	Dickson lab, Janelia
3m	LPLC2	LPLC2-GF axo-dendritic overlap	10xUAS-myr::smGdP-HA, 13xLexAop-myr::smGdP-V5/+	Rubin lab, Janelia
Ext. Fig 6e	Giant Fiber	overexpression of dpr13 in LPLC2	GMR68A06-LexA/5xUAS-dpr13	BDSC# 52807, this study
			VT049479-GAL4	Dickson lab, Janelia
Ext. Fig. 6b	LPLC2	Validation of VT049479-GAL4 expression pattern	10xUAS-myr::smGdP-HA, 13xLexAop-myr::smGdP-V5/+	Rubin lab, Janelia
			GMR75G12-LexA/+	BDSC# 54073
			VT049479-GAL4/+	Dickson lab, Janelia
Ext. Fig. 6g	LPLC2	LPLC2-GF axo-dendritic overlap	10xUAS-myr::smGdP-HA, 13xLexAop-myr::smGdP-V5/+	Rubin lab, Janelia
	Giant Fiber	wild type	+
			VT049479-GAL4/VT042336-LexA	Dickson Lab, Janelia
Ext. Fig. 6g	LPLC2	LPLC2-GF axo-dendritic overlap	10xUAS-myr::smGdP-HA, 13xLexAop-myr::smGdP-V5/+	Rubin lab, Janelia
	Giant Fiber	dpr13null	Dpr13 null	Zipursky lab
			VT049479-GAL4/VT042336-LexA	Dickson Lab, Janelia
4a	LPLC2	Population of LPLC2 neurons	10xUAS-myr::smGdP-HA, 13xLexAop-myr::smGdP-V5/+	Rubin lab, Janelia
			+
			VT049479-GAL4	Dickson lab, Janelia
4a	LPLC2	Single LPLC2 neuron	hsFlp.G5.PEST/+	BDSC# 62118
			10xUAS(FRT.stop)myr::smGdP-V5, 10xUAS(FRT.stop)myr::smGdP-FLAG/+	BDSC# 62124
			VT049479-GAL4	Dickson lab, Janelia
4c-d	LPLC2	Single LPLC2 neuron	hsFlp.G5.PEST/UAS-Dcr2	BDSC# 62118, #24646
		control RNAi	10xUAS(FRT.stop)myr::smGdP-V5, 10xUAS(FRT.stop)myr::smGdP-FLAG/UAS-Control RNAi	BDSC# 62124, VDRC#60100
			VT049479-GAL4/+	Dickson lab, Janelia
4c-d	LPLC2	Single LPLC2 neuron	hsFlp.G5.PEST/UAS-Dcr2	BDSC# 62118, #24646
		beat-VI RNAi (KK VDRC)	10xUAS(FRT.stop)myr::smGdP-V5, 10xUAS(FRT.stop)myr::smGdP-FLAG/UAS-beat-VI RNAi	BDSC# 62124, VDRC# 105798	TATCTACCCCAACAGCCAGGCGCTGCAGGGCTTCTTCGAGACGAAGTATCAGCACAGCGTGAACCTGCAGTGCGTGGTGACCATCCGGCACATGTACCACAAAGTCGTGGCGCA
			VT049479-GAL4/+	Dickson lab, Janelia
4e	LPLC2	Single LPLC2 neuron	hsFlp.G5.PEST/UAS-Dcr2	BDSC# 62118, #24646
		control RNAi in T4/T5	75G12-LexA/UAS-Control RNAi	BDSC# 54073, VDRC# 60100
			23G12-GAL4/LexAop-(FRT.stop)-myr::GFP	BDSC# 49044, Zipursky lab
4e	LPLC2	Single LPLC2 neuron	hsFlp.G5.PEST/UAS-Dcr2	BDSC# 62118, #24646
		side-II RNAi in T4/T5	75G12-LexA/UAS-side-II RNAi	BDSC# 54073, VDRC# 103687	GTGTGAATCCTTCGAGGATATGCCTCCGCTGCCGGATCCTCCTCCGCCAGGACCCATGCTGCTGCCTCCGCCGGACATTCCTACGCCGGAAGTGGAATGCAGGCGCGCTAATGTGACCGGCATTAGCAGTGCCATGGCCAGAAGCAGGACCATAAAAATTTTCCACATTGTTAACGTGGCCATTTGACTTTT
			23G12-GAL4/LexAop-(FRT.stop)-myr::GFP	BDSC# 49044, Zipursky lab
5d-h	LPLC2	LPLC2 expressing GCaMP7f	UAS-Dcr2/+	BDSC# 24646
Ext. Fig 11		control RNAi	UAS-Control RNAi(/+	VDRC# 60100
			VT049479-GAL4/20xUAS-IVS-jGCaMP7f	Dickson lab, Janelia, BDSC# 79031
5d-h	LPLC2	LPLC2 expressing GCaMP7f	UAS-Dcr2/+	BDSC# 24646
Ext. Fig 11		beat-VI RNAi (VDRC KK)	UAS-beat-VI RNAi(KK)/+	VDRC# 105798
			VT049479-GAL4/20xUAS-IVS-jGCaMP7f	Dickson lab, Janelia, BDSC# 79031
5d-h	LPLC2	LPLC2 expressing GCaMP7f	+
Ext. Fig 11		UAS-beat-VI	5xUAS-beat-VI/+	this study
			VT049479-GAL4/20xUAS-IVS-jGCaMP7f	Dickson lab, Janelia, BDSC# 79031
Ext. Fig. 10b	LPLC2	LPLC2-GF axo-dendritic overlap	10xUAS-myr::smGdP-HA, 13xLexAop-myr::smGdP-V5/w1118	Rubin lab, Janelia
	Giant Fiber	control	+
			VT049479-GAL4/VT042336-LexA	Dickson Lab, Janelia
Ext. Fig. 10b	LPLC2	LPLC2-GF axo-dendritic overlap	10xUAS-myr::smGdP-HA, 13xLexAop-myr::smGdP-V5/w1118	Rubin lab, Janelia
	Giant Fiber	side-IInull	side-II null	Zipursky lab
Ext. Fig. 10c	LPLC2	LPLC2-GF axo-dendritic overlap	10xUAS-myr::smGdP-HA, 13xLexAop-myr::smGdP-V5/UAS-Dcr2	Rubin lab, Janelia, BDSC#24646
	Giant Fiber	control RNAi	68A06-LexA; UAS-Control RNAi	BDSC# 52807, VDRC# 60100
			VT049479-GAL4/+	Dickson Lab, Janelia
Ext. Fig. 10c	LPLC2	LPLC2-GF axo-dendritic overlap	10xUAS-myr::smGdP-HA, 13xLexAop-myr::smGdP-V5/UAS-Dcr2	Rubin lab, Janelia, BDSC#24646
	Giant Fiber	UAS-beat-VI RNAi (VDRC KK)	68A06-LexA; UAS-beat-VI RNAi	BDSC# 52807, VDRC# 105798
			VT049479-GAL4/+	Dickson Lab, Janelia
Ext. Fig. 10c	LPLC2	LPLC2-GF axo-dendritic overlap	10xUAS-myr::smGdP-HA, 13xLexAop-myr::smGdP-V5/UAS-Dcr2	Rubin lab, Janelia, BDSC#24646
	Giant Fiber	control	GMR68A06-LexA/+	BDSC# 52807
			VT049479-GAL4/+	Dickson Lab, Janelia, VDRC# 60000
Ext. Fig. 10c	LPLC2	LPLC2-GF axo-dendritic overlap	10xUAS-myr::smGdP-HA, 13xLexAop-myr::smGdP-V5/UAS-Dcr2	Rubin lab, Janelia, BDSC#24646
	Giant Fiber	UAS-beat-VI RNAi (VDRC GD)	GMR68A06-LexA/+	BDSC# 52807
			VT049479-GAL4/UAS-beat-VI RNAi	Dickson Lab, Janelia, VDRC# 6694	GAGACGAAGTATCAGCACAGCGTGAACCTGCAGTGCGTGGTGACCATCCGGCACATGTACCACAAAGTCGTGGCGCAGCGGATCGGGCTGAATGCTGCGCCGCCGACGACCATA
Ext Fig.10d	LPLC2	LPLC2 population	10xUAS-myr::smGdP-HA, 13xLexAop-myr::smGdP-V5/ UAS-Dcr2	Rubin lab, Janelia, BDSC# 24646
		control RNAi (for VDRC KK)	UAS-Control RNAi/+	VDRC# TK60100
			VT049479-GAL4/+	Dickson lab, Janelia
Ext Fig.10d	LPLC2	LPLC2 population	10xUAS-myr::smGdP-HA, 13xLexAop-myr::smGdP-V5/ UAS-Dcr2	Rubin lab, Janelia, BDSC# 24646
		beat-VI RNAi (VDRC KK)	UAS-beat-VI RNAii/+	VDRC# VDRC# 105798
			VT049479-GAL4/+	Dickson lab, Janelia
Ext Fig.10e	LPLC2	LPLC2 population	10xUAS-myr::smGdP-HA, 13xLexAop-myr::smGdP-V5/ UAS-Dcr2	Rubin lab, Janelia, BDSC# 24646
		control RNAi (for VDRC GD)	+/+	VDRC# 60000
			VT049479-GAL4/+	Dickson lab, Janelia
Ext Fig.10e	LPLC2	LPLC2 population	10xUAS-myr::smGdP-HA, 13xLexAop-myr::smGdP-V5/ UAS-Dcr2	Rubin lab, Janelia, BDSC# 24646
		beat-VI RNAi (VDRC GD)	+/+
			VT049479-GAL4/UAS-Beat-VI RNAi	Dickson lab, Janelia, VDRC# 6694
Ext Fig. 10e	LPLC2	LPLC2 population, split-GAL4 driver	10xUAS-myr::smGdP-HA, 13xLexAop-myr::smGdP-V5/ UAS-Dcr2	Rubin lab, Janelia, BDSC# 24646
		control RNAi	R19G02-p65.AD/UAS-control RNAi	BDSC#88344, VDRC# 60100
			R75G12-GAL4.DBD/+
Ext Fig. 10e	LPLC2	LPLC2 population, split-GAL4 driver	10xUAS-myr::smGdP-HA, 13xLexAop-myr::smGdP-V5/ UAS-Dcr2	Rubin lab, Janelia, BDSC# 24646
		beat-VI RNAi (VDRC KK)	R19G02-p65.AD/UAS-beat-VI RNAi	BDSC#88344, VDRC# 105798
			R75G12-GAL4.DBD/+
Ext Fig. 10e	LPLC2	LPLC2 population, split-GAL4 driver	10xUAS-myr::smGdP-HA, 13xLexAop-myr::smGdP-V5/ UAS-Dcr2	Rubin lab, Janelia, BDSC# 24646
		beat-VI RNAi (VDRC GD)	R19G02-p65.AD/+	BDSC#88344, VDRC# 6694
			R75G12-GAL4.DBD/UAS-beat-VI RNAi
Ext Fig. 10f	LPLC2	LPLC2 population, split-GAL4 driver	10xUAS-myr::smGdP-HA, 13xLexAop-myr::smGdP-V5/ UAS-Dcr2	Rubin lab, Janelia, BDSC# 24646
		control RNAi	R19G02-p65.AD/UAS-control RNAi	BDSC#88344, VDRC# 60100
			R75G12-GAL4.DBD/+
Ext Fig. 10f	LPLC2	LPLC2 population	10xUAS-myr::smGdP-HA, 13xLexAop-myr::smGdP-V5/ UAS-Dcr2	Rubin lab, Janelia, BDSC# 24646
		UAS-beat-VI	5xUAS-beat-VI/+	this study
			VT049479-GAL4/+	Dickson lab, Janelia
Ext Fig. 10f	LPLC2	LPLC2 population	10xUAS-myr::smGdP-HA, 13xLexAop-myr::smGdP-V5/ UAS-Dcr2	Rubin lab, Janelia, BDSC# 24646
		UAS-beat-VI + beat-VI RNAi (KK)	5xUAS-Beat-VI/UAS-beat-VI RNAi	this study, VDRC# 105798
			VT049479-GAL4/+	Dickson lab, Janelia
Ext Fig. 10g-h	LPLC2	Single LPLC2 neuron	hsFlp.G5.PEST/UAS-IVS-myr::smGdP-HA	BDSC# 62118, BDSC#62145
		control	10xUAS(FRT.stop)myr::smGdP-V5, 10xUAS(FRT.stop)myr::smGdP-FLAG/+	BDSC# 62124
			VT049479-GAL4/+	Dickson lab, Janelia
Ext Fig. 10g-h	LPLC2	Single LPLC2 neuron	hsFlp.G5.PEST/UAS-IVS-myr::smGdP-HA	BDSC# 62118, BDSC#62145
		UAS-beat-VI	10xUAS(FRT.stop)myr::smGdP-V5, 10xUAS(FRT.stop)myr::smGdP-FLAG/5xUAS-beat-VI	BDSC# 62124, this study
			VT049479-GAL4/+	Dickson lab, Janelia
