# Supplementary material for: Molecular gradients shape synaptic specificity of a visuomotor transformation
Source: Nature. 2025 Jun 4;644(8076):453–62. doi: 10.1038/s41586-025-09037-4 (PMC12350164; doi:10.1038/s41586-025-09037-4)
Supplement: Supplementary file 4 — Source Data Figs. 1, 2, 3, 4, 5 and Source Data Extended Data Figs. 1, 2, 3, 4, 6, 7, 8, 9, 10, 11 [file 41586_2025_9037_MOESM4_ESM.zip]

Archive with 14 entries (14 files):
- 2024-09-18368B-f1-4;sf1-4&6-11.xlsx
- 2024-09-18368B-f1.xlsx
- 2024-09-18368B-f2.xlsx
- 2024-09-18368B-f3.xlsx
- 2024-09-18368B-f4.xlsx
- 2024-09-18368B-f5.xlsx
- 2024-09-18368B-sf1.xlsx
- 2024-09-18368B-sf10.xlsx
- 2024-09-18368B-sf11.xlsx
- 2024-09-18368B-sf4.xlsx
- 2024-09-18368B-sf6.xlsx
- 2024-09-18368B-sf7.xlsx
- 2024-09-18368B-sf8.xlsx
- 2024-09-18368B-sf9.xlsx
