# Supplementary material for: Molecular gradients shape synaptic specificity of a visuomotor transformation
Source: Nature. 2025 Jun 4;644(8076):453–62. doi: 10.1038/s41586-025-09037-4 (PMC12350164; doi:10.1038/s41586-025-09037-4)
Supplement: Supplementary file 4 — Source Data Figs. 1, 2, 3, 4, 5 and Source Data Extended Data Figs. 1, 2, 3, 4, 6, 7, 8, 9, 10, 11 [file 41586_2025_9037_MOESM4_ESM.zip › 2024-09-18368B-f1-4;sf1-4&6-11.xlsx]

## Sheet: Fig. 1c-d, Ext Fig. 1a-c
Flywire (right)			Flywire (left)			Hemibrain
source (LPLC2)	synapses onto the GF		source (LPLC2)	synapses onto the GF		pre.bodyID (LPLC2)	synapses onto the GF
7.20576e+17	29		7.20576e+17	24		1815826155	36
7.20576e+17	26		7.20576e+17	24		1566411868	32
7.20576e+17	26		7.20576e+17	22		1221971218	30
7.20576e+17	24		7.20576e+17	21		5813038769	30
7.20576e+17	23		7.20576e+17	20		5812987894	29
7.20576e+17	20		7.20576e+17	19		1343749180	28
7.20576e+17	20		7.20576e+17	17		1783051753	28
7.20576e+17	19		7.20576e+17	17		1467548306	27
7.20576e+17	18		7.20576e+17	17		1500598873	27
7.20576e+17	18		7.20576e+17	15		1688164533	27
7.20576e+17	18		7.20576e+17	14		1811630361	27
7.20576e+17	17		7.20576e+17	13		1814777260	27
7.20576e+17	17		7.20576e+17	13		1407179534	26
7.20576e+17	17		7.20576e+17	13		1691259738	26
7.20576e+17	17		7.20576e+17	13		1626482563	25
7.20576e+17	16		7.20576e+17	12		1627131491	25
7.20576e+17	16		7.20576e+17	12		5813050827	25
7.20576e+17	15		7.20576e+17	11		1282007450	24
7.20576e+17	15		7.20576e+17	11		1441598865	24
7.20576e+17	14		7.20576e+17	11		1845453234	24
7.20576e+17	14		7.20576e+17	11		1530636214	23
7.20576e+17	14		7.20576e+17	11		1719225241	23
7.20576e+17	14		7.20576e+17	10		1753674977	23
7.20576e+17	14		7.20576e+17	10		1872033743	23
7.20576e+17	13		7.20576e+17	10		1534363304	22
7.20576e+17	13		7.20576e+17	10		1719595635	22
7.20576e+17	13		7.20576e+17	9		1809614687	22
7.20576e+17	12		7.20576e+17	9		1752016801	21
7.20576e+17	12		7.20576e+17	9		1782369340	21
7.20576e+17	12		7.20576e+17	9		1814781082	21
7.20576e+17	12		7.20576e+17	8		1815480848	21
7.20576e+17	11		7.20576e+17	8		5813038821	21
7.20576e+17	11		7.20576e+17	8		1283013506	20
7.20576e+17	11		7.20576e+17	8		1533683889	20
7.20576e+17	11		7.20576e+17	8		1813403762	20
7.20576e+17	11		7.20576e+17	7		1438908304	19
7.20576e+17	11		7.20576e+17	7		1626827782	19
7.20576e+17	11		7.20576e+17	7		1716496582	19
7.20576e+17	11		7.20576e+17	7		5901214470	19
7.20576e+17	10		7.20576e+17	7		1813403953	18
7.20576e+17	10		7.20576e+17	7		1815471919	18
7.20576e+17	10		7.20576e+17	7		5812999264	18
7.20576e+17	10		7.20576e+17	7		1403392477	17
7.20576e+17	10		7.20576e+17	7		1682707330	17
7.20576e+17	10		7.20576e+17	6		1783051578	16
7.20576e+17	10		7.20576e+17	6		1813403998	16
7.20576e+17	10		7.20576e+17	6		1814422650	16
7.20576e+17	10		7.20576e+17	6		1815126312	16
7.20576e+17	9		7.20576e+17	6		1845449270	16
7.20576e+17	9		7.20576e+17	6		1876147388	16
7.20576e+17	9		7.20576e+17	6		5813038822	16
7.20576e+17	9		7.20576e+17	6		1437850908	15
7.20576e+17	9		7.20576e+17	6		1470971204	15
7.20576e+17	9		7.20576e+17	5		1814418212	15
7.20576e+17	9		7.20576e+17	5		1844750081	15
7.20576e+17	8		7.20576e+17	5		5813034151	15
7.20576e+17	8		7.20576e+17	5		1438912593	14
7.20576e+17	8		7.20576e+17	5		1876484146	14
7.20576e+17	8		7.20576e+17	5		5812996383	14
7.20576e+17	8		7.20576e+17	5		1814781628	13
7.20576e+17	8		7.20576e+17	4		1782364786	12
7.20576e+17	8		7.20576e+17	4		1814414329	12
7.20576e+17	7		7.20576e+17	4		1814781356	12
7.20576e+17	7		7.20576e+17	4		1814781633	12
7.20576e+17	7		7.20576e+17	4		1815126433	11
7.20576e+17	7		7.20576e+17	4		1815131045	11
7.20576e+17	6		7.20576e+17	4		1876147437	11
7.20576e+17	6		7.20576e+17	4		1876492837	11
7.20576e+17	6		7.20576e+17	4		1813403869	10
7.20576e+17	6		7.20576e+17	4		1813403630	9
7.20576e+17	6		7.20576e+17	4		1938195143	9
7.20576e+17	6		7.20576e+17	4		1751329909	8
7.20576e+17	5		7.20576e+17	4		1815809293	8
7.20576e+17	4		7.20576e+17	4		5901226269	8
7.20576e+17	4		7.20576e+17	4		1814780768	7
7.20576e+17	4		7.20576e+17	3		5813039136	7
7.20576e+17	4		7.20576e+17	3		1782369015	6
7.20576e+17	4		7.20576e+17	3		5812998825	6
7.20576e+17	4		7.20576e+17	3		1782369359	5
7.20576e+17	3		7.20576e+17	3		1814426918	5
7.20576e+17	3		7.20576e+17	3		2059978318	5
7.20576e+17	3		7.20576e+17	3		5813046478	5
7.20576e+17	3		7.20576e+17	3		1814781537	2
7.20576e+17	3		7.20576e+17	3		5813038825	2
7.20576e+17	3		7.20576e+17	3		1751670748	1
7.20576e+17	2		7.20576e+17	2
7.20576e+17	2		7.20576e+17	2
7.20576e+17	2		7.20576e+17	2
7.20576e+17	2		7.20576e+17	2
7.20576e+17	2		7.20576e+17	2
7.20576e+17	2		7.20576e+17	2
7.20576e+17	2		7.20576e+17	1
7.20576e+17	1		7.20576e+17	1
7.20576e+17	1		7.20576e+17	1
7.20576e+17	1		7.20576e+17	1
7.20576e+17	1		7.20576e+17	1
7.20576e+17	0		7.20576e+17	1
7.20576e+17	0		7.20576e+17	1
7.20576e+17	0		7.20576e+17	0
7.20576e+17	0		7.20576e+17	0
7.20576e+17	0		7.20576e+17	0
7.20576e+17	0		7.20576e+17	0
			7.20576e+17	0
			7.20576e+17	0
			7.20576e+17	0
			7.20576e+17	0
			7.20576e+17	0
			7.20576e+17	0

## Sheet: Fig. 1c
front loom, azi=0
elevation	n number	total number of trials	takeoff %
-30	93	382	24.3455
0	262	928	28.2328
23	146	377	38.7268
45	4654	13069	35.611
77	112	280	40
side loom, azi=90
elevation	n number	total number of trials	takeoff %
-30	102	277	36.8231
0	304	796	38.191
23	161	263	61.2167
45	4441	8649	51.347
77	111	246	45.122

## Sheet: Fig. 1e
takeoff duration	azi	elevation		takeoff duration	azi	elevation
18	0	-30		5.5	90	-30
33.8333	0	-30		16.8333	90	-30
31.3333	0	-30		11.1667	90	-30
13.5	0	-30		31.6667	90	-30
7.16667	0	-30		8.5	90	-30
4.83333	0	-30		16.6667	90	-30
16.3333	0	-30		4.66667	90	-30
12.1667	0	-30		4.16667	90	-30
9.33333	0	-30		13	90	-30
8.16667	0	-30		16.6667	90	-30
68.1667	0	-30		11.8333	90	-30
19	0	-30		10	90	-30
14.6667	0	-30		30.3333	90	-30
15.5	0	-30		4.83333	90	-30
5.5	0	-30		17.3333	90	-30
15.6667	0	-30		21	90	-30
10.8333	0	-30		42	90	-30
11.3333	0	-30		18.3333	90	-30
4.66667	0	-30		29.6667	90	-30
4.5	0	-30		11.6667	90	-30
54.8333	0	-30		44.5	90	-30
4.33333	0	-30		13.6667	90	-30
7	0	-30		17.1667	90	-30
21.8333	0	-30		29.6667	90	-30
51.6667	0	-30		7.5	90	-30
13.5	0	-30		3.66667	90	-30
11.8333	0	-30		8.16667	90	-30
11.6667	0	-30		6.83333	90	-30
6.66667	0	-30		9	90	-30
4.33333	0	-30		29.5	90	-30
49.6667	0	-30		11.3333	90	-30
8.5	0	-30		12.8333	90	-30
15.8333	0	-30		15.5	90	-30
7.16667	0	-30		5.16667	90	-30
8.83333	0	-30		8.66667	90	-30
14.6667	0	-30		9.83333	90	-30
18.8333	0	-30		8.16667	90	-30
18.6667	0	-30		71	90	-30
16.3333	0	-30		56.8333	90	-30
47.5	0	-30		4.5	90	-30
3.83333	0	-30		67	90	-30
49.8333	0	-30		7.5	90	-30
71	0	-30		4.66667	90	-30
12.5	0	-30		4.16667	90	-30
62.6667	0	-30		11.5	90	-30
49.1667	0	-30		13.5	90	-30
60.8333	0	-30		37.5	90	-30
14	0	-30		3.66667	90	-30
5.83333	0	-30		33.8333	90	-30
3.83333	0	-30		12.1667	90	-30
21.5	0	-30		24.3333	90	-30
7.33333	0	-30		6	90	-30
9	0	-30		48.8333	90	-30
11.3333	0	-30		23.1667	90	-30
28.3333	0	-30		21.1667	90	-30
10.5	0	-30		7	90	-30
15.3333	0	-30		3.83333	90	-30
11.8333	0	-30		9.5	90	-30
74.5	0	-30		34.8333	90	-30
27.8333	0	-30		9.83333	90	-30
26.3333	0	-30		5.5	90	-30
12.8333	0	-30		3.66667	90	-30
19.8333	0	-30		4.66667	90	-30
26	0	-30		28.1667	90	-30
18.6667	0	-30		10.5	90	-30
50.8333	0	-30		13.3333	90	-30
12.3333	0	-30		12.3333	90	-30
85.3333	0	-30		12.3333	90	-30
16.8333	0	-30		14.8333	90	-30
26.8333	0	-30		8.16667	90	-30
30.3333	0	-30		12.3333	90	-30
23.8333	0	-30		30.6667	90	-30
9.5	0	-30		5.66667	90	-30
12.6667	0	-30		14.1667	90	-30
21	0	-30		19.1667	90	-30
16.3333	0	-30		33.6667	90	-30
14	0	-30		10	90	-30
10.3333	0	-30		40.6667	90	-30
23.3333	0	-30		13.1667	90	-30
30.5	0	-30		6	90	-30
27	0	-30		8.5	90	-30
91.8333	0	-30		25.6667	90	-30
33.3333	0	-30		15.8333	90	-30
27.5	0	-30		10.8333	90	-30
8.66667	0	-30		12.5	90	-30
51.6667	0	-30		44.8333	90	-30
33.3333	0	-30		8.66667	90	-30
6.33333	0	-30		17.8333	90	-30
8	0	-30		9.33333	90	-30
14.3333	0	-30		13.3333	90	-30
7.16667	0	-30		6	90	-30
18.1667	0	-30		18.5	90	-30
4	0	-30		11.8333	90	-30
12	0	-30		10.6667	90	-30
6.16667	0	-30		6.33333	90	-30
8.66667	0	-30		79.8333	90	-30
7.16667	0	-30		5.16667	90	-30
17.3333	0	-30		41.1667	90	-30
29	0	-30		61	90	-30
8.5	0	-30		15.6667	90	-30
11	0	-30		27.1667	90	-30
40.1667	0	-30		5.5	90	-30
51.3333	0	-30		25.5	90	-30
16.1667	0	-30		6.16667	90	-30
73.3333	0	-30		20.8333	90	-30
9.83333	0	-30		9.83333	90	-30
68	0	-30		14.3333	90	-30
6.5	0	0		8.83333	90	0
27.5	0	0		22.8333	90	0
9.5	0	0		6.66667	90	0
8.66667	0	0		3.66667	90	0
4.66667	0	0		8.33333	90	0
10.8333	0	0		98.3333	90	0
11.6667	0	0		4.16667	90	0
37	0	0		27.5	90	0
100.667	0	0		15.3333	90	0
16.6667	0	0		8.66667	90	0
7.5	0	0		10.5	90	0
5.33333	0	0		20.3333	90	0
12.3333	0	0		5	90	0
25.1667	0	0		4.16667	90	0
15.3333	0	0		10.5	90	0
6.66667	0	0		13.3333	90	0
19	0	0		18.5	90	0
13.3333	0	0		23.1667	90	0
3.83333	0	0		73.5	90	0
7.5	0	0		19	90	0
18.3333	0	0		34.6667	90	0
9.33333	0	0		15.1667	90	0
20.1667	0	0		5.66667	90	0
8.33333	0	0		3.33333	90	0
4.33333	0	0		18.6667	90	0
4.16667	0	0		37.3333	90	0
9	0	0		10.1667	90	0
26	0	0		16.8333	90	0
12.5	0	0		15.6667	90	0
30.8333	0	0		7.5	90	0
11.1667	0	0		4.5	90	0
26.3333	0	0		62.5	90	0
10.6667	0	0		4.16667	90	0
7.33333	0	0		31.5	90	0
41.1667	0	0		8.16667	90	0
7.16667	0	0		11.3333	90	0
6.66667	0	0		7.83333	90	0
6.66667	0	0		46.6667	90	0
9.16667	0	0		7.83333	90	0
8.5	0	0		6	90	0
10.6667	0	0		4.66667	90	0
5.83333	0	0		10.1667	90	0
3.66667	0	0		12.8333	90	0
390.833	0	0		5.66667	90	0
22	0	0		4.66667	90	0
19.5	0	0		10	90	0
19.6667	0	0		46.3333	90	0
18.6667	0	0		7.66667	90	0
10.6667	0	0		6.33333	90	0
11.3333	0	0		8.83333	90	0
3.5	0	0		5.16667	90	0
26.8333	0	0		12.5	90	0
21.1667	0	0		4.83333	90	0
5.66667	0	0		8.33333	90	0
10.6667	0	0		10.6667	90	0
8.33333	0	0		12.5	90	0
24.5	0	0		14	90	0
20.1667	0	0		45.1667	90	0
15.1667	0	0		6	90	0
28	0	0		9.33333	90	0
24.3333	0	0		4.5	90	0
10.5	0	0		18.1667	90	0
18.1667	0	0		12.6667	90	0
21.8333	0	0		27.8333	90	0
6	0	0		18	90	0
17.5	0	0		14.6667	90	0
24	0	0		11.1667	90	0
22.5	0	0		9	90	0
14.8333	0	0		83.5	90	0
32.5	0	0		6.5	90	0
19.8333	0	0		18.8333	90	0
17.5	0	0		7	90	0
9.66667	0	0		9.66667	90	0
7	0	0		4.66667	90	0
10	0	0		15.3333	90	0
55	0	0		24.5	90	0
29.8333	0	0		4.83333	90	0
14	0	0		10.3333	90	0
8.5	0	0		11.3333	90	0
15.1667	0	0		4.33333	90	0
17.8333	0	0		40.8333	90	0
4.83333	0	0		13.5	90	0
10	0	0		9.16667	90	0
7.5	0	0		6.83333	90	0
4.5	0	0		6.33333	90	0
14.1667	0	0		4.66667	90	0
20.1667	0	0		13.3333	90	0
12	0	0		14.1667	90	0
74.5	0	0		5.16667	90	0
53.3333	0	0		10	90	0
9.66667	0	0		31.5	90	0
36.8333	0	0		11.6667	90	0
20.8333	0	0		24.3333	90	0
4.16667	0	0		7.33333	90	0
14	0	0		4.5	90	0
30.5	0	0		26.3333	90	0
10.8333	0	0		6.83333	90	0
3.83333	0	0		3.83333	90	0
34.1667	0	0		7.83333	90	0
30	0	0		164	90	0
17.6667	0	0		14.1667	90	0
6.66667	0	0		9.5	90	0
4.83333	0	0		9.33333	90	0
8.16667	0	0		7	90	0
22.1667	0	0		16.5	90	0
26.5	0	0		22.3333	90	0
8.66667	0	0		3.83333	90	0
23.6667	0	0		23.6667	90	0
6.66667	0	0		16.8333	90	0
4.66667	0	0		9.33333	90	0
5.33333	0	0		36.5	90	0
18.3333	0	0		3.5	90	0
28.3333	0	0		18.5	90	0
7.33333	0	0		13.3333	90	0
5	0	0		7.83333	90	0
10.3333	0	0		32.3333	90	0
22.5	0	0		27.8333	90	0
28.8333	0	0		6.66667	90	0
10.6667	0	0		6.83333	90	0
4.5	0	0		102.5	90	0
3.83333	0	0		13	90	0
12.8333	0	0		29.1667	90	0
4.16667	0	0		23.5	90	0
26.5	0	0		49	90	0
18.1667	0	0		11.1667	90	0
4.16667	0	0		5.83333	90	0
16.5	0	0		7.66667	90	0
41.3333	0	0		15.5	90	0
12.6667	0	0		8.5	90	0
7.66667	0	0		8	90	0
4.66667	0	0		8.5	90	0
11.1667	0	0		9.33333	90	0
14.6667	0	0		8.33333	90	0
32.1667	0	0		18.8333	90	0
28.6667	0	0		28.3333	90	0
16.8333	0	0		13.8333	90	0
46.5	0	0		6	90	0
18.6667	0	0		4.83333	90	0
54.1667	0	0		5.66667	90	0
199.5	0	0		9.33333	90	0
14.6667	0	0		9	90	0
6.33333	0	0		6.33333	90	0
9.5	0	0		13	90	0
36.6667	0	0		35.8333	90	0
10.8333	0	0		14.5	90	0
3.5	0	0		159.167	90	0
33.3333	0	0		14.3333	90	0
23.1667	0	0		55.6667	90	0
9.16667	0	0		9.83333	90	0
8	0	0		86	90	0
24.8333	0	0		5.16667	90	0
5.16667	0	0		10.3333	90	0
20.3333	0	0		4	90	0
58.3333	0	0		10.3333	90	0
11.8333	0	0		103.667	90	0
17.3333	0	0		23.6667	90	0
5.33333	0	0		11.5	90	0
8.66667	0	0		11	90	0
137.167	0	0		20.1667	90	0
29.5	0	0		14.1667	90	0
29	0	0		8.16667	90	0
20.6667	0	0		33.5	90	0
42.5	0	0		19.1667	90	0
15.3333	0	0		49.1667	90	0
20.5	0	0		20.6667	90	0
17.5	0	0		11	90	0
4.16667	0	0		8	90	0
11.3333	0	0		19.8333	90	0
37.6667	0	0		36.3333	90	0
15.1667	0	0		20.6667	90	0
35.1667	0	0		10.6667	90	0
8.33333	0	0		18.5	90	0
10	0	0		18	90	0
11.6667	0	0		18.1667	90	0
23.5	0	0		42.8333	90	0
22.8333	0	0		10.6667	90	0
41.3333	0	0		9.16667	90	0
9.83333	0	0		4	90	0
12.8333	0	0		20.5	90	0
19.3333	0	0		57.1667	90	0
108	0	0		43.6667	90	0
33.8333	0	0		5.5	90	0
14.6667	0	0		24.3333	90	0
53.6667	0	0		21.5	90	0
13	0	0		12.6667	90	0
31.5	0	0		8	90	0
10	0	0		17.5	90	0
10.8333	0	0		8.16667	90	0
38.3333	0	0		28.6667	90	0
15	0	0		31.6667	90	0
7.33333	0	0		7.5	90	0
26.8333	0	0		9.83333	90	0
10.8333	0	0		6.66667	90	0
10.3333	0	0		5.5	90	0
69.1667	0	0		19	90	0
15.1667	0	0		8.83333	90	0
19.1667	0	0		10.3333	90	0
20.8333	0	0		11	90	0
5.16667	0	0		5.5	90	0
35.5	0	0		5	90	0
17.5	0	0		14.1667	90	0
8	0	0		10.8333	90	0
20.8333	0	0		40	90	0
24.1667	0	0		9.66667	90	0
8	0	0		25.3333	90	0
22.8333	0	0		9.83333	90	0
16.8333	0	0		67	90	0
30.3333	0	0		10.8333	90	0
11.3333	0	0		10	90	0
13	0	0		58.1667	90	0
4.83333	0	0		13.5	90	0
14.3333	0	0		12	90	0
24.6667	0	0		4.16667	90	0
9.16667	0	0		28.5	90	0
37.3333	0	0		5	90	0
25.8333	0	0		9.66667	90	0
12.3333	0	0		53.6667	90	0
13.1667	0	0		26.5	90	0
15	0	0		8	90	0
18	0	0		9.33333	90	0
24.6667	0	0		29.5	90	0
6	0	0		50	90	0
11.3333	0	0		30	90	0
18	0	0		8.83333	90	0
10.3333	0	0		23.3333	90	0
7.16667	0	0		7.33333	90	0
7.33333	0	0		7.33333	90	0
11.3333	0	0		30.5	90	0
11.1667	0	0		32.1667	90	0
9.83333	0	0		14.5	90	0
17.1667	0	0		20	90	0
15.6667	0	0		11.3333	90	0
22.3333	0	0		20.1667	90	0
20.1667	0	0		11.6667	90	0
18.3333	0	0		24.1667	90	0
10.8333	0	0		22.1667	90	0
8.66667	0	0		7	90	0
6.16667	0	0		8.83333	90	0
30.3333	0	0		6.66667	90	0
33.3333	0	0		8.83333	90	0
18.5	0	0		8.83333	90	0
14.6667	0	0		6.16667	90	0
27.6667	0	0		26.3333	90	0
19.6667	0	0		19.5	90	0
9.5	0	0		14.3333	90	0
13.1667	0	0		31.6667	90	0
41.6667	0	0		18.3333	90	0
3.66667	0	0		25.5	90	0
18.3333	0	0		34.5	90	0
21.5	0	0		32.3333	90	0
14.6667	0	0		11.1667	90	0
48.8333	0	0		7.83333	90	0
17.1667	0	0		11.1667	90	0
29.5	0	0		12.6667	90	0
29.6667	0	0		13	90	0
11.5	0	0		19.3333	90	0
16.8333	0	0		6.16667	90	0
34.8333	0	0		8.5	90	0
29	0	0		5	90	0
72.5	0	0		3.33333	90	0
18.3333	0	0		7.66667	90	0
22.1667	0	0		13.3333	90	0
47.6667	0	0		7.83333	90	0
25.1667	0	0		8.83333	90	0
14.8333	0	0		137.333	90	0
29.3333	0	0		10.8333	90	0
38.3333	0	0		13.8333	90	0
55.8333	0	0		14.3333	90	0
27.5	0	0		10.5	90	0
81.5	0	0		25	90	0
13.1667	0	0		22.5	90	0
13.3333	0	0		41.3333	90	0
3	0	0		8.83333	90	0
9.16667	0	0		16	90	0
50	0	0		13.1667	90	0
65.3333	0	0		14.3333	90	0
11.1667	0	0		22.5	90	0
5.5	0	0		8.16667	90	0
68.5	0	23		11.6667	90	0
10.5	0	23		8.66667	90	0
4.33333	0	23		12.5	90	0
10.3333	0	23		26.5	90	0
17.5	0	23		15.6667	90	0
7.33333	0	23		15	90	0
9.5	0	23		22.6667	90	0
9.16667	0	23		19.5	90	0
17.3333	0	23		18.5	90	0
25.1667	0	23		12.1667	90	0
8.5	0	23		15.8333	90	0
108.167	0	23		6.83333	90	0
170	0	23		19.3333	90	0
18.6667	0	23		16.3333	90	0
7.33333	0	23		9.83333	90	0
4	0	23		16.6667	90	0
30.5	0	23		13.5	90	0
10.6667	0	23		11.3333	90	0
29.1667	0	23		19.1667	90	0
4.83333	0	23		17	90	0
6.83333	0	23		11	90	0
35.6667	0	23		87.3333	90	0
4.33333	0	23		14.3333	90	0
27	0	23		8.16667	90	0
30.3333	0	23		34.3333	90	0
20.5	0	23		29.1667	90	0
9.16667	0	23		12.3333	90	0
18.8333	0	23		13.1667	90	0
36.1667	0	23		15.8333	90	0
7.66667	0	23		7.33333	90	0
8.66667	0	23		13.3333	90	0
11.1667	0	23		14	90	0
17.3333	0	23		18	90	0
23.1667	0	23		20.8333	90	0
4.66667	0	23		8.33333	90	0
10.6667	0	23		21.6667	90	0
7.16667	0	23		14.8333	90	0
17.5	0	23		16.6667	90	0
17.1667	0	23		8.83333	90	0
281.833	0	23		9.16667	90	0
3	0	23		11.6667	90	0
13.1667	0	23		11	90	0
20.5	0	23		6.16667	90	23
7.66667	0	23		23.1667	90	23
15.5	0	23		9.66667	90	23
6.83333	0	23		58.5	90	23
16.1667	0	23		4.33333	90	23
14.8333	0	23		4	90	23
6.66667	0	23		3.83333	90	23
32.1667	0	23		28.3333	90	23
5.83333	0	23		3.33333	90	23
27	0	23		9	90	23
4.83333	0	23		5	90	23
7.33333	0	23		7.66667	90	23
72.1667	0	23		9.83333	90	23
18.5	0	23		24.5	90	23
25	0	23		9.5	90	23
49	0	23		53.6667	90	23
7.33333	0	23		20.6667	90	23
33.8333	0	23		6.16667	90	23
36.5	0	23		7.83333	90	23
19	0	23		7.16667	90	23
4.83333	0	23		7.33333	90	23
14.3333	0	23		18.5	90	23
8.5	0	23		9.83333	90	23
10.5	0	23		11	90	23
33	0	23		6.83333	90	23
26.1667	0	23		4.33333	90	23
12.8333	0	23		28.3333	90	23
17.6667	0	23		8.66667	90	23
19.5	0	23		23.3333	90	23
4.83333	0	23		5.16667	90	23
7.66667	0	23		11.5	90	23
4	0	23		29.3333	90	23
5.33333	0	23		17.3333	90	23
11.6667	0	23		26.1667	90	23
10.5	0	23		4.16667	90	23
32.3333	0	23		4.16667	90	23
9.33333	0	23		7.16667	90	23
3.66667	0	23		10.3333	90	23
47	0	23		15.6667	90	23
34.8333	0	23		94.3333	90	23
7.16667	0	23		19	90	23
29.5	0	23		4.5	90	23
9.66667	0	23		7	90	23
30.5	0	23		5.83333	90	23
38.5	0	23		15.1667	90	23
28.8333	0	23		10.5	90	23
82.6667	0	23		11.8333	90	23
21.3333	0	23		12.1667	90	23
5.5	0	23		18	90	23
4.83333	0	23		6.83333	90	23
5.16667	0	23		10.5	90	23
23.6667	0	23		8	90	23
7.33333	0	23		6.5	90	23
10.1667	0	23		3.66667	90	23
15.1667	0	23		81.6667	90	23
3.66667	0	23		58.5	90	23
14.1667	0	23		14.5	90	23
7.33333	0	23		4.83333	90	23
25.1667	0	23		14.8333	90	23
4.83333	0	23		14.6667	90	23
52.6667	0	23		4	90	23
5	0	23		5.33333	90	23
49	0	23		14	90	23
5.16667	0	23		7.16667	90	23
5.33333	0	23		8.5	90	23
58	0	23		5.83333	90	23
6.83333	0	23		11.1667	90	23
16.1667	0	23		5.5	90	23
6.5	0	23		20.3333	90	23
14.3333	0	23		4.83333	90	23
8.83333	0	23		5	90	23
6.83333	0	23		6.5	90	23
20.3333	0	23		84.5	90	23
5	0	23		10.3333	90	23
13.6667	0	23		8.66667	90	23
16.6667	0	23		7.5	90	23
17	0	23		8.16667	90	23
9.83333	0	23		6.33333	90	23
11.5	0	23		5.5	90	23
9.16667	0	23		12.1667	90	23
20.6667	0	23		4.5	90	23
6.33333	0	23		26.8333	90	23
11.6667	0	23		12.3333	90	23
29	0	23		38.3333	90	23
20.1667	0	23		21.8333	90	23
10.3333	0	23		18	90	23
5	0	23		8.5	90	23
8.66667	0	23		11.3333	90	23
21.6667	0	23		15.8333	90	23
8.83333	0	23		12.3333	90	23
60	0	23		4.83333	90	23
26.3333	0	23		7.5	90	23
33.3333	0	23		5	90	23
99.6667	0	23		11.1667	90	23
28	0	23		10.8333	90	23
32.8333	0	23		6.16667	90	23
13.3333	0	23		7.33333	90	23
27.6667	0	23		18	90	23
26.8333	0	23		7.83333	90	23
12	0	23		6.66667	90	23
19	0	23		4.5	90	23
35.1667	0	23		6.5	90	23
72.8333	0	23		12.3333	90	23
59.1667	0	23		5.83333	90	23
8	0	23		5	90	23
16	0	23		7	90	23
13	0	23		6	90	23
56.8333	0	23		17.1667	90	23
109.5	0	23		11	90	23
11.5	0	23		49	90	23
17.5	0	23		7.83333	90	23
9.16667	0	23		4.5	90	23
9.83333	0	23		4.33333	90	23
23.1667	0	23		8	90	23
19.1667	0	23		21.1667	90	23
7.66667	0	23		14	90	23
16.3333	0	23		8.83333	90	23
7.5	0	23		6.16667	90	23
14.5	0	45		12.3333	90	23
6.16667	0	45		26	90	23
12.3333	0	45		9.66667	90	23
5.33333	0	45		6.16667	90	23
5.66667	0	45		26.6667	90	23
8	0	45		8.33333	90	23
9.66667	0	45		31.1667	90	23
4.83333	0	45		24.1667	90	23
4.83333	0	45		24.6667	90	23
5.66667	0	45		28.6667	90	23
23.5	0	45		14	90	23
27.5	0	45		11.5	90	23
10	0	45		25.1667	90	23
6.33333	0	45		11.1667	90	23
9.66667	0	45		8.33333	90	23
5.83333	0	45		19.8333	90	23
4.16667	0	45		88.3333	90	23
40.5	0	45		25	90	23
4.16667	0	45		13.5	90	23
12.6667	0	45		122.5	90	23
6.33333	0	45		10.6667	90	23
14.1667	0	45		12.1667	90	23
21	0	45		10.8333	90	23
14.5	0	45		11.1667	90	23
9.5	0	45		9.83333	90	23
6.33333	0	45		18.1667	90	23
3.33333	0	45		8.66667	90	23
14	0	45		10.1667	90	23
11.1667	0	45		8.16667	90	23
3.66667	0	45		51.5	90	23
75.5	0	45		7.33333	90	23
13.6667	0	45		13.1667	90	23
6.5	0	45		13.3333	90	23
27.5	0	45		11.6667	90	23
12	0	45		13	90	23
12.1667	0	45		9.33333	90	23
5.5	0	45		8.66667	90	23
9.83333	0	45		7.5	90	23
4.5	0	45		19.8333	90	23
5	0	45		13.8333	90	23
6.33333	0	45		23.6667	90	23
4	0	45		13.8333	90	23
23.8333	0	45		11.6667	90	23
208.5	0	45		35.3333	90	23
4.66667	0	45		76.6667	90	23
8.66667	0	45		3.33333	90	23
153.833	0	45		2.83333	90	23
24.1667	0	45		10.5	90	23
193.167	0	45		15.3333	90	23
6.33333	0	45		16.5	90	23
6.5	0	45		12.5	90	23
21.1667	0	45		9.83333	90	23
35.6667	0	45		8	90	23
26.5	0	45		12	90	45
3.66667	0	45		9.33333	90	45
30.8333	0	45		9.83333	90	45
8	0	45		10.6667	90	45
5.33333	0	45		11.1667	90	45
13.8333	0	45		26.3333	90	45
51.1667	0	45		6.5	90	45
10.8333	0	45		35	90	45
7.33333	0	45		16	90	45
34.5	0	45		3.33333	90	45
5.66667	0	45		4.33333	90	45
4.66667	0	45		36.1667	90	45
30.8333	0	45		9.33333	90	45
10.1667	0	45		5	90	45
4.83333	0	45		5.16667	90	45
6.33333	0	45		11.5	90	45
50.5	0	45		12.1667	90	45
5.33333	0	45		6.66667	90	45
8.33333	0	45		5.33333	90	45
27	0	45		5.16667	90	45
21.6667	0	45		3.83333	90	45
7.83333	0	45		4	90	45
9.66667	0	45		7.33333	90	45
25.3333	0	45		3.83333	90	45
9.66667	0	45		8.83333	90	45
4.83333	0	45		5.33333	90	45
4.83333	0	45		11.3333	90	45
11.8333	0	45		36.6667	90	45
5.16667	0	45		5.83333	90	45
19.3333	0	45		12.8333	90	45
4.83333	0	45		4.5	90	45
4.5	0	45		15.5	90	45
18.1667	0	45		5.5	90	45
22.3333	0	45		3.33333	90	45
23.1667	0	45		4.5	90	45
7	0	45		25.6667	90	45
11	0	45		6.16667	90	45
10.6667	0	45		3.66667	90	45
28.8333	0	45		7.83333	90	45
22.1667	0	45		6.5	90	45
19.8333	0	45		10.6667	90	45
16.6667	0	45		5.83333	90	45
21.5	0	45		13	90	45
21	0	45		12	90	45
24.1667	0	45		7.16667	90	45
12	0	45		10.1667	90	45
8.66667	0	45		5.66667	90	45
25.8333	0	45		3.5	90	45
21.1667	0	45		8.16667	90	45
87	0	45		7	90	45
27.8333	0	45		36	90	45
12.5	0	45		94.3333	90	45
13.5	0	45		8.33333	90	45
37.5	0	45		7.33333	90	45
6	0	45		26.6667	90	45
4.5	0	45		11.1667	90	45
42.1667	0	45		8.5	90	45
7.83333	0	45		7	90	45
11.5	0	45		7.16667	90	45
7	0	45		9.33333	90	45
24.3333	0	45		4.33333	90	45
8.16667	0	45		11.6667	90	45
26.1667	0	45		6.5	90	45
22.1667	0	45		9.66667	90	45
6.83333	0	45		8.16667	90	45
6.83333	0	45		7.16667	90	45
8.83333	0	45		4.33333	90	45
9.16667	0	45		7.33333	90	45
15.6667	0	45		17.6667	90	45
13.3333	0	45		19.8333	90	45
10.1667	0	45		13.1667	90	45
5	0	45		8.16667	90	45
10.6667	0	45		6.83333	90	45
63.1667	0	45		7.33333	90	45
5.33333	0	45		26.6667	90	45
10.1667	0	45		5.66667	90	45
16.6667	0	45		8.83333	90	45
4.83333	0	45		8.66667	90	45
4.66667	0	45		3.16667	90	45
52.5	0	45		4.5	90	45
12.1667	0	45		5.33333	90	45
13.5	0	45		13.1667	90	45
4.83333	0	45		21.3333	90	45
8.16667	0	45		6.16667	90	45
24.1667	0	45		11.1667	90	45
5.83333	0	45		7.33333	90	45
12.1667	0	45		4.16667	90	45
19	0	45		12.3333	90	45
7.33333	0	45		9.5	90	45
13.5	0	45		9.33333	90	45
5.33333	0	45		38.5	90	45
8.5	0	45		6.83333	90	45
7.83333	0	45		7.83333	90	45
4.33333	0	45		227.5	90	45
10.8333	0	45		9.66667	90	45
9.16667	0	45		19.8333	90	45
12.3333	0	45		8.66667	90	45
19.6667	0	45		7.33333	90	45
4.33333	0	45		4.33333	90	45
9.83333	0	45		12.1667	90	45
64	0	45		4.16667	90	45
15	0	45		6.33333	90	45
4.66667	0	45		6.66667	90	45
5.66667	0	45		6.16667	90	45
12.3333	0	45		11.6667	90	45
12.6667	0	45		5	90	45
11.3333	0	45		6.16667	90	45
25.6667	0	45		4	90	45
4.5	0	45		4.83333	90	45
12	0	45		7.83333	90	45
11.8333	0	45		7.33333	90	45
33.5	0	45		29.6667	90	45
5	0	45		13.6667	90	45
9	0	45		10.6667	90	45
19.3333	0	45		10.1667	90	45
7.66667	0	45		9	90	45
13	0	45		8	90	45
44	0	45		4.83333	90	45
4.16667	0	45		19.5	90	45
4.33333	0	45		4.33333	90	45
35.3333	0	45		4.83333	90	45
17.8333	0	45		7.5	90	45
14.3333	0	45		11.3333	90	45
198.833	0	45		31.6667	90	45
5.16667	0	45		5.16667	90	45
21	0	45		3.83333	90	45
11.6667	0	45		3.33333	90	45
7.33333	0	45		4.5	90	45
7.66667	0	45		24.3333	90	45
9.33333	0	45		11.5	90	45
24	0	45		7.16667	90	45
28.6667	0	45		11.3333	90	45
26.6667	0	45		14.5	90	45
11.8333	0	45		4.16667	90	45
33.5	0	45		7.83333	90	45
15.6667	0	45		5.16667	90	45
3.66667	0	45		4.5	90	45
31.3333	0	45		14.3333	90	45
4.83333	0	45		8.5	90	45
6.66667	0	45		3.66667	90	45
29	0	45		6	90	45
4	0	45		13.5	90	45
35.6667	0	45		9.66667	90	45
9.16667	0	45		7.16667	90	45
11.5	0	45		24.6667	90	45
20.6667	0	45		6	90	45
4.5	0	45		5.5	90	45
29	0	45		4.16667	90	45
7.66667	0	45		9	90	45
6.66667	0	45		5	90	45
7.66667	0	45		10.1667	90	45
19.5	0	45		11.6667	90	45
51.8333	0	45		9.66667	90	45
7.83333	0	45		5.5	90	45
36	0	45		14.5	90	45
32	0	45		14.5	90	45
31.1667	0	45		4.16667	90	45
25.1667	0	45		9.33333	90	45
8.5	0	45		321.833	90	45
4.33333	0	45		12.1667	90	45
5.16667	0	45		4.33333	90	45
4.5	0	45		7	90	45
30.8333	0	45		3.16667	90	45
12	0	45		4.83333	90	45
6.33333	0	45		6.16667	90	45
10.1667	0	45		4.5	90	45
4.33333	0	45		24.5	90	45
7	0	45		5.5	90	45
16.6667	0	45		6.66667	90	45
38.1667	0	45		31.8333	90	45
9.33333	0	45		10.6667	90	45
11.5	0	45		5.33333	90	45
4.33333	0	45		9.16667	90	45
4.16667	0	45		4.66667	90	45
5.66667	0	45		7	90	45
7.83333	0	45		4.33333	90	45
9.5	0	45		7.33333	90	45
26.3333	0	45		6.66667	90	45
29.6667	0	45		5.33333	90	45
8	0	45		7	90	45
7.66667	0	45		9.33333	90	45
5	0	45		9.33333	90	45
4.66667	0	45		4.33333	90	45
11.3333	0	45		133.5	90	45
67	0	45		23	90	45
13.1667	0	45		24.8333	90	45
39.8333	0	45		14.1667	90	45
46.8333	0	45		6.66667	90	45
11.5	0	45		10.3333	90	45
43.6667	0	45		13.6667	90	45
118.333	0	45		7.16667	90	45
19.1667	0	45		21.6667	90	45
15.3333	0	45		13.1667	90	45
26.1667	0	45		4	90	45
39	0	45		10.1667	90	45
21.1667	0	45		68	90	45
92.6667	0	45		39.8333	90	45
69	0	45		4.33333	90	45
20.3333	0	45		11	90	45
112.833	0	45		12.3333	90	45
124.333	0	45		27.5	90	45
18	0	45		85.3333	90	45
4.83333	0	45		4.33333	90	45
22.6667	0	45		5.16667	90	45
4.5	0	45		11.1667	90	45
11	0	45		6.83333	90	45
36	0	45		16.3333	90	45
298.833	0	45		18	90	45
22.5	0	45		13	90	45
23.5	0	45		32.8333	90	45
56.1667	0	45		15.6667	90	45
8.33333	0	45		33.3333	90	45
11.3333	0	45		9.16667	90	45
11.3333	0	45		8	90	45
6.66667	0	45		7.16667	90	45
14.6667	0	45		65.8333	90	45
19	0	45		25.1667	90	45
7.33333	0	45		7	90	45
14.1667	0	45		65.6667	90	45
5.16667	0	45		17	90	45
20.1667	0	45		12.6667	90	45
35	0	45		9.66667	90	45
16.6667	0	45		32	90	45
14	0	45		8.33333	90	45
97.1667	0	45		5.83333	90	45
10.5	0	45		16.8333	90	45
9.5	0	45		14.5	90	45
16.1667	0	45		8.66667	90	45
56.8333	0	45		24.3333	90	45
11.6667	0	45		4.16667	90	45
12.6667	0	45		32.5	90	45
14.5	0	45		38.8333	90	45
5	0	45		5.16667	90	45
18.3333	0	45		5	90	45
15.8333	0	45		96.6667	90	45
10	0	45		10.3333	90	45
18	0	45		37.8333	90	45
24.8333	0	45		11.1667	90	45
3.83333	0	45		7.83333	90	45
50.1667	0	45		13.3333	90	45
80.3333	0	45		9.5	90	45
25.8333	0	45		14.8333	90	45
39.8333	0	45		9.83333	90	45
33.3333	0	45		27.1667	90	45
17.6667	0	45		11.3333	90	45
7.66667	0	45		18.8333	90	45
8.33333	0	45		10.1667	90	45
25.6667	0	45		8.16667	90	45
25.8333	0	45		8.66667	90	45
12.1667	0	45		4.16667	90	45
40.1667	0	45		8.66667	90	45
21.5	0	45		23.1667	90	45
55.6667	0	45		8.83333	90	45
38.3333	0	45		6.66667	90	45
35.6667	0	45		21.1667	90	45
50.3333	0	45		8.83333	90	45
23.1667	0	45		29.6667	90	45
4.66667	0	45		8	90	45
9.83333	0	45		6.5	90	45
12.1667	0	45		14.1667	90	45
16.8333	0	45		6.5	90	45
56.1667	0	45		7.83333	90	45
6.83333	0	45		23.1667	90	45
92.3333	0	45		8	90	45
21	0	45		36.6667	90	45
38.1667	0	45		21.8333	90	45
7.33333	0	45		18.5	90	45
14.5	0	45		23.1667	90	45
5.83333	0	45		17.5	90	45
12.3333	0	45		4.83333	90	45
9.5	0	45		5.16667	90	45
8.33333	0	45		13.6667	90	45
17.8333	0	45		8.33333	90	45
5.16667	0	45		8	90	45
6.66667	0	45		12.8333	90	45
14	0	45		12.1667	90	45
155.5	0	45		13	90	45
8.16667	0	45		20.6667	90	45
4.16667	0	45		380.5	90	45
14.1667	0	45		6.83333	90	45
31.6667	0	45		4.5	90	45
4.16667	0	45		18.5	90	45
14.6667	0	45		9.66667	90	45
14.5	0	45		9.33333	90	45
25.8333	0	45		9.66667	90	45
6	0	45		23.1667	90	45
19.8333	0	45		64.1667	90	45
9.83333	0	45		13.1667	90	45
129.333	0	45		22.6667	90	45
18.5	0	45		14.3333	90	45
4.83333	0	45		24.1667	90	45
8.33333	0	45		13	90	45
11.1667	0	45		8.83333	90	45
12.5	0	45		19.6667	90	45
9.83333	0	45		5.5	90	45
7.5	0	45		46.6667	90	45
38.8333	0	45		7	90	45
6.83333	0	45		23	90	45
11.3333	0	45		8.33333	90	45
4.33333	0	45		5	90	45
41.1667	0	45		417.5	90	45
4.33333	0	45		13.8333	90	45
7	0	45		4.16667	90	45
18.1667	0	45		8.33333	90	45
30.6667	0	45		19.5	90	45
9.16667	0	45		13.8333	90	45
19	0	45		3.83333	90	45
21	0	45		5.16667	90	45
29.1667	0	45		14.8333	90	45
7.66667	0	45		11.6667	90	45
5.5	0	45		17.5	90	45
9	0	45		41.3333	90	45
7.66667	0	45		9.5	90	45
20.8333	0	45		7.83333	90	45
22.1667	0	45		11.3333	90	45
22.6667	0	45		8	90	45
4.16667	0	45		18.6667	90	45
6.16667	0	45		4.33333	90	45
16.5	0	45		8.83333	90	45
5.16667	0	45		9.83333	90	45
5.33333	0	45		6.5	90	45
25.3333	0	45		74.6667	90	45
4.33333	0	45		14.1667	90	45
10.3333	0	45		11	90	45
4.66667	0	45		9.16667	90	45
4	0	45		10.1667	90	45
43.8333	0	45		11.5	90	45
9.5	0	45		16	90	45
29.1667	0	45		9.16667	90	45
6.66667	0	45		5.83333	90	45
12.8333	0	45		5.5	90	45
13.5	0	45		8.83333	90	45
5.83333	0	45		3.83333	90	45
10.6667	0	45		10.5	90	45
4.83333	0	45		11	90	45
13.6667	0	45		8.83333	90	45
13.6667	0	45		5.33333	90	45
32.1667	0	45		4.33333	90	45
12	0	45		14.6667	90	45
85.3333	0	45		15	90	45
13.3333	0	45		7	90	45
10	0	45		5.66667	90	45
4.5	0	45		10.6667	90	45
30.3333	0	45		29.6667	90	45
8.16667	0	45		11.8333	90	45
15.8333	0	45		8.33333	90	45
4.66667	0	45		7.66667	90	45
76.3333	0	45		6.5	90	45
4.66667	0	45		7.83333	90	45
6.33333	0	45		7.5	90	45
5	0	45		12	90	45
22.5	0	45		5.16667	90	45
15.8333	0	45		26.5	90	45
17.8333	0	45		6	90	45
47.5	0	45		19	90	45
19.1667	0	45		14.6667	90	45
15.3333	0	45		51.6667	90	45
4.5	0	45		7.83333	90	45
36.5	0	45		8.5	90	45
5	0	45		12.8333	90	45
22.8333	0	45		13.8333	90	45
18.8333	0	45		33.8333	90	45
7.83333	0	45		12.8333	90	45
16.5	0	45		9	90	45
12.6667	0	45		7.83333	90	45
4.83333	0	45		6.83333	90	45
9.83333	0	45		40.8333	90	45
5.66667	0	45		11.1667	90	45
4.5	0	45		15.8333	90	45
12.1667	0	45		6.66667	90	45
5.5	0	45		8	90	45
10.1667	0	45		13	90	45
16.3333	0	45		11.3333	90	45
17.3333	0	45		7.66667	90	45
4.5	0	45		18.3333	90	45
4.5	0	45		33.5	90	45
10.5	0	45		11.8333	90	45
14.1667	0	45		17.3333	90	45
24.3333	0	45		23	90	45
10.1667	0	45		10.1667	90	45
11.8333	0	45		8.5	90	45
14.5	0	45		19.3333	90	45
13.5	0	45		12	90	45
4.83333	0	45		14.3333	90	45
3.83333	0	45		6.33333	90	45
26.5	0	45		9	90	45
33	0	45		14.6667	90	45
5.66667	0	45		9	90	45
9.66667	0	45		25	90	45
16.5	0	45		13.6667	90	45
6.16667	0	45		149.333	90	45
7.33333	0	45		18.3333	90	45
4.66667	0	45		11.3333	90	45
5.33333	0	45		8.5	90	45
4.66667	0	45		12	90	45
14.3333	0	45		12.8333	90	45
4.66667	0	45		22.1667	90	45
14.8333	0	45		7.5	90	45
29.1667	0	45		7	90	45
5.16667	0	45		5.16667	90	45
21.5	0	45		26.1667	90	45
22.5	0	45		4.5	90	45
7.5	0	45		4.5	90	45
8.5	0	45		3.83333	90	45
10.1667	0	45		7.33333	90	45
4.83333	0	45		34.6667	90	45
40.8333	0	45		5.5	90	45
7.16667	0	45		4.83333	90	45
38.1667	0	45		11.6667	90	45
8	0	45		4.66667	90	45
8	0	45		26.8333	90	45
5.33333	0	45		12.3333	90	45
4.66667	0	45		4.5	90	45
4.66667	0	45		4.16667	90	45
12.1667	0	45		13.1667	90	45
22.3333	0	45		12	90	45
6.16667	0	45		10.3333	90	45
10.1667	0	45		8.5	90	45
3.33333	0	45		4.33333	90	45
11.8333	0	45		12	90	45
5.16667	0	45		6.66667	90	45
15.1667	0	45		6.5	90	45
22	0	45		11.5	90	45
14.5	0	45		4.33333	90	45
43.6667	0	45		10.1667	90	45
22.5	0	45		5.66667	90	45
5.83333	0	45		8	90	45
10.1667	0	45		17.3333	90	45
5.33333	0	45		13.3333	90	45
16.6667	0	45		16	90	45
5.83333	0	45		8.66667	90	45
4.83333	0	45		7.16667	90	45
10.6667	0	45		9.5	90	45
5	0	45		5.33333	90	45
7.66667	0	45		11.1667	90	45
7.83333	0	45		13.8333	90	45
5.5	0	45		8.83333	90	45
4.33333	0	45		7.33333	90	45
7.5	0	45		9.33333	90	45
18.5	0	45		10.1667	90	45
10.8333	0	45		11.8333	90	45
27.1667	0	45		14	90	45
4.5	0	45		8.33333	90	45
4.5	0	45		8.83333	90	45
5.16667	0	45		9.83333	90	45
7.66667	0	45		7	90	45
5.66667	0	45		6.5	90	45
7.33333	0	45		11.1667	90	45
5	0	45		32.1667	90	45
4.33333	0	45		8.16667	90	45
11.8333	0	45		93.5	90	45
10.3333	0	45		9.83333	90	45
4	0	45		5.66667	90	45
19.3333	0	45		5	90	45
6.16667	0	45		9	90	45
8.16667	0	45		5.16667	90	45
52.8333	0	45		8.83333	90	45
4.33333	0	45		5.16667	90	45
22.1667	0	45		8.66667	90	45
11.6667	0	45		8.83333	90	45
10	0	45		6.83333	90	45
4.83333	0	45		11	90	45
8.33333	0	45		8.33333	90	45
5.5	0	45		6.33333	90	45
4.33333	0	45		10.3333	90	45
12.5	0	45		8.66667	90	45
7.5	0	45		25.3333	90	45
8.5	0	45		5.5	90	45
4.66667	0	45		10.5	90	45
57.3333	0	45		25.8333	90	45
18.3333	0	45		157.167	90	45
25.6667	0	45		6.66667	90	45
4.16667	0	45		12.1667	90	45
74	0	45		6	90	45
39.1667	0	45		7.33333	90	45
21.3333	0	45		16.5	90	45
12.1667	0	45		15.3333	90	45
29.6667	0	45		11.3333	90	45
19	0	45		5	90	45
9.16667	0	45		15.3333	90	45
19.3333	0	45		11.6667	90	45
5	0	45		65.3333	90	45
75	0	45		9	90	45
5.83333	0	45		9.16667	90	45
10.3333	0	45		14.1667	90	45
13.6667	0	45		10.5	90	45
7.33333	0	45		7.33333	90	45
10.5	0	45		12.5	90	45
5	0	45		26.3333	90	45
12.1667	0	45		12	90	45
4.33333	0	45		21.3333	90	45
14.5	0	45		4.83333	90	45
33.8333	0	45		7.5	90	45
8.16667	0	45		4.83333	90	45
4	0	45		15	90	45
4.33333	0	45		7.5	90	45
12.3333	0	45		6.16667	90	45
6.5	0	45		5.83333	90	45
5.33333	0	45		8.66667	90	45
12	0	45		16.8333	90	45
5.16667	0	45		21.6667	90	45
6	0	45		11.3333	90	45
19	0	45		11	90	45
21.3333	0	45		16.5	90	45
27.1667	0	45		4.33333	90	45
9.16667	0	45		4.16667	90	45
17.1667	0	45		18.1667	90	45
18.6667	0	45		16.1667	90	45
35	0	45		7.5	90	45
5	0	45		11.1667	90	45
16.5	0	45		6.83333	90	45
20.5	0	45		8.5	90	45
3.66667	0	45		8.83333	90	45
3.83333	0	45		15.3333	90	45
5.16667	0	45		17	90	45
7.16667	0	45		28.1667	90	45
9.16667	0	45		12.8333	90	45
23.6667	0	45		6.33333	90	45
4	0	45		7.16667	90	45
30.5	0	45		4.5	90	45
3.66667	0	45		13	90	45
9.5	0	45		7.66667	90	45
5	0	45		5	90	45
48.5	0	45		5.33333	90	45
13.6667	0	45		20.1667	90	45
4.66667	0	45		10.1667	90	45
4	0	45		6.66667	90	45
23	0	45		8.33333	90	45
9.5	0	45		8.66667	90	45
7.5	0	45		4.66667	90	45
19.8333	0	45		7.16667	90	45
6.16667	0	45		7.5	90	45
8.83333	0	45		4.33333	90	45
7.33333	0	45		7.5	90	45
8	0	45		22	90	45
23	0	45		182.667	90	45
3	0	45		40.5	90	45
11.1667	0	45		5.66667	90	45
59.5	0	45		9.83333	90	45
14.8333	0	45		11.5	90	45
5.83333	0	45		5.16667	90	45
4.83333	0	45		6.5	90	45
9.66667	0	45		4.5	90	45
8.5	0	45		4	90	45
19.3333	0	45		14	90	45
36.8333	0	45		31.3333	90	45
4.66667	0	45		5.66667	90	45
13.3333	0	45		10	90	45
9.16667	0	45		57.5	90	45
36	0	45		10.5	90	45
6.16667	0	45		8	90	45
7.83333	0	45		21.1667	90	45
5.5	0	45		7	90	45
6	0	45		10.6667	90	45
13.1667	0	45		4.5	90	45
36.8333	0	45		11	90	45
12	0	45		6.5	90	45
9.5	0	45		64.3333	90	45
5.5	0	45		13.5	90	45
16.8333	0	45		11.5	90	45
5.66667	0	45		24.3333	90	45
14.8333	0	45		7.33333	90	45
7.66667	0	45		4.5	90	45
10.5	0	45		7.83333	90	45
5	0	45		6.16667	90	45
9.5	0	45		6.33333	90	45
264.5	0	45		6.16667	90	45
36.5	0	45		28.1667	90	45
13.6667	0	45		11.3333	90	45
10.1667	0	45		7	90	45
6.5	0	45		6.16667	90	45
19.3333	0	45		7.5	90	45
32.6667	0	45		12.5	90	45
19.5	0	45		10.1667	90	45
9.16667	0	45		5.16667	90	45
5.66667	0	45		10.6667	90	45
9.66667	0	45		21.8333	90	45
23.5	0	45		7.5	90	45
15.5	0	45		6.33333	90	45
5.83333	0	45		7.66667	90	45
119.333	0	45		17.6667	90	45
9	0	45		5.66667	90	45
8.33333	0	45		79.8333	90	45
4.66667	0	45		3.83333	90	45
8.16667	0	45		5.66667	90	45
17.1667	0	45		8.33333	90	45
156.167	0	45		7.33333	90	45
5	0	45		14.8333	90	45
13.5	0	45		6.33333	90	45
7	0	45		19.6667	90	45
76.5	0	45		5.5	90	45
8.83333	0	45		12	90	45
4.66667	0	45		9.83333	90	45
9.83333	0	45		6.16667	90	45
74.6667	0	45		31.6667	90	45
17	0	45		17.1667	90	45
8	0	45		8.66667	90	45
3.66667	0	45		7	90	45
32.6667	0	45		34.5	90	45
10	0	45		11.3333	90	45
9.83333	0	45		28.3333	90	45
23.6667	0	45		3.66667	90	45
3	0	45		11.5	90	45
4.5	0	45		6.83333	90	45
6.83333	0	45		8.33333	90	45
25.8333	0	45		4.83333	90	45
6.66667	0	45		10.5	90	45
40.8333	0	45		3	90	45
4.5	0	45		15.8333	90	45
9.83333	0	45		11.3333	90	45
80.5	0	45		20.6667	90	45
8.33333	0	45		10	90	45
4.16667	0	45		6.16667	90	45
7.5	0	45		14.5	90	45
6.83333	0	45		7.66667	90	45
9.5	0	45		9.33333	90	45
25.5	0	45		3.83333	90	45
17.6667	0	45		14.8333	90	45
10	0	45		10.5	90	45
7.83333	0	45		5.33333	90	45
21	0	45		10.1667	90	45
9	0	45		7	90	45
6.5	0	45		8.5	90	45
6	0	45		8.83333	90	45
8.33333	0	45		90.1667	90	45
4.33333	0	45		4.16667	90	45
9.66667	0	45		8.83333	90	45
15.8333	0	45		7.66667	90	45
4	0	45		4.16667	90	45
20	0	45		5.16667	90	45
5.66667	0	45		15.8333	90	45
135.5	0	45		11.1667	90	45
11.6667	0	45		13.3333	90	45
4.83333	0	45		8.33333	90	45
14	0	45		13.8333	90	45
5	0	45		24.5	90	45
5.16667	0	45		5	90	45
30.5	0	45		19.6667	90	45
15.3333	0	45		34.8333	90	45
12.3333	0	45		4.33333	90	45
9.5	0	45		15.1667	90	45
4.83333	0	45		5	90	45
4.16667	0	45		4	90	45
10.8333	0	45		16.1667	90	45
5.83333	0	45		4.5	90	45
4.66667	0	45		3.83333	90	45
5.5	0	45		6.16667	90	45
3.66667	0	45		20.5	90	45
4.33333	0	45		4	90	45
30.5	0	45		9.83333	90	45
4.66667	0	45		23.1667	90	45
10.3333	0	45		3.33333	90	45
4.5	0	45		5.66667	90	45
3.66667	0	45		16.6667	90	45
4.83333	0	45		12.3333	90	45
4	0	45		13.1667	90	45
9.66667	0	45		29.1667	90	45
35.8333	0	45		44.1667	90	45
14.1667	0	45		10.8333	90	45
4.83333	0	45		7.16667	90	45
8.16667	0	45		7.16667	90	45
4.66667	0	45		7.16667	90	45
16.5	0	45		18.3333	90	45
35	0	45		5	90	45
30.6667	0	45		6	90	45
34.1667	0	45		7.83333	90	45
5	0	45		4.83333	90	45
6.5	0	45		3.83333	90	45
15.5	0	45		5.66667	90	45
3.83333	0	45		9	90	45
18	0	45		20.5	90	45
25.5	0	45		39.5	90	45
16.6667	0	45		101.167	90	45
46	0	45		35.8333	90	45
5.5	0	45		5	90	45
9.33333	0	45		4	90	45
7.66667	0	45		4	90	45
21.6667	0	45		6.5	90	45
14.1667	0	45		15.5	90	45
12.5	0	45		58.1667	90	45
7.5	0	45		14.8333	90	45
7.16667	0	45		16	90	45
5	0	45		5.5	90	45
50.6667	0	45		6.66667	90	45
26	0	45		4.16667	90	45
7.33333	0	45		11.5	90	45
7.16667	0	45		16	90	45
3.33333	0	45		15.5	90	45
9.5	0	45		13.3333	90	45
4.33333	0	45		10.5	90	45
7.5	0	45		8.16667	90	45
4	0	45		8.33333	90	45
11	0	45		16.1667	90	45
4.66667	0	45		12.3333	90	45
6.66667	0	45		6.16667	90	45
4.83333	0	45		20.5	90	45
8	0	45		18.8333	90	45
3.66667	0	45		14	90	45
10.8333	0	45		15.3333	90	45
4.16667	0	45		29.6667	90	45
18.1667	0	45		20.1667	90	45
4.16667	0	45		26.8333	90	45
6.16667	0	45		4.66667	90	45
10.3333	0	45		15.6667	90	45
7.5	0	45		24.3333	90	45
16.6667	0	45		8.66667	90	45
5.66667	0	45		29.3333	90	45
11.3333	0	45		16.3333	90	45
6.33333	0	45		26.1667	90	45
100.667	0	45		4.5	90	45
15.3333	0	45		4.83333	90	45
8	0	45		4.33333	90	45
9.5	0	45		11.5	90	45
6	0	45		8.83333	90	45
66.5	0	45		7.5	90	45
3.5	0	45		7.16667	90	45
7.16667	0	45		5.66667	90	45
13.8333	0	45		5.66667	90	45
8.16667	0	45		18.1667	90	45
8	0	45		5.16667	90	45
19.6667	0	45		6.83333	90	45
4.5	0	45		8.5	90	45
4.5	0	45		4.16667	90	45
5.5	0	45		5.66667	90	45
32.6667	0	45		11.3333	90	45
5.83333	0	45		10.6667	90	45
6.16667	0	45		21.3333	90	45
5	0	45		76.6667	90	45
4.66667	0	45		3.83333	90	45
4.5	0	45		7.66667	90	45
3.66667	0	45		7	90	45
47.1667	0	45		7.5	90	45
6.66667	0	45		64.3333	90	45
5.33333	0	45		5	90	45
8.83333	0	45		41	90	45
4.5	0	45		16.3333	90	45
4.5	0	45		4.83333	90	45
15.5	0	45		53.5	90	45
4.66667	0	45		16.5	90	45
5.33333	0	45		3.16667	90	45
15.5	0	45		30.1667	90	45
11.3333	0	45		4.66667	90	45
4.16667	0	45		6.5	90	45
26	0	45		30.5	90	45
4.83333	0	45		6	90	45
5.83333	0	45		8.5	90	45
4.33333	0	45		8.33333	90	45
20.5	0	45		7.33333	90	45
12	0	45		77.6667	90	45
5.16667	0	45		26	90	45
3.66667	0	45		34.3333	90	45
14	0	45		9.16667	90	45
11	0	45		5.83333	90	45
12.8333	0	45		29.8333	90	45
5	0	45		19.3333	90	45
5.16667	0	45		7.5	90	45
4.83333	0	45		13.1667	90	45
5.16667	0	45		5.83333	90	45
4.83333	0	45		7.83333	90	45
4.33333	0	45		7.16667	90	45
4.5	0	45		4.66667	90	45
18.6667	0	45		9.16667	90	45
5	0	45		10.8333	90	45
15.3333	0	45		9.83333	90	45
13.6667	0	45		9.16667	90	45
8	0	45		7.83333	90	45
6.66667	0	45		8.33333	90	45
8.5	0	45		11.8333	90	45
3.83333	0	45		7.83333	90	45
13.1667	0	45		12.6667	90	45
10.8333	0	45		4.33333	90	45
63.8333	0	45		28	90	45
42	0	45		6.83333	90	45
7.66667	0	45		16.3333	90	45
40	0	45		5.83333	90	45
7.5	0	45		6.66667	90	45
5.83333	0	45		6.83333	90	45
36.8333	0	45		8.16667	90	45
5.5	0	45		9.83333	90	45
4.33333	0	45		4.66667	90	45
6.5	0	45		11.5	90	45
62.8333	0	45		6	90	45
4.66667	0	45		8	90	45
6.66667	0	45		18.5	90	45
14.8333	0	45		9.16667	90	45
11.8333	0	45		29.6667	90	45
4.5	0	45		29.1667	90	45
11.6667	0	45		4.83333	90	45
4.33333	0	45		16.8333	90	45
61.5	0	45		62	90	45
4.66667	0	45		8	90	45
4.66667	0	45		4.66667	90	45
22.5	0	45		4.33333	90	45
12.3333	0	45		21.1667	90	45
32.8333	0	45		18.5	90	45
4.33333	0	45		3.5	90	45
8.16667	0	45		4.66667	90	45
8.33333	0	45		5	90	45
80.6667	0	45		5.83333	90	45
16.1667	0	45		5.83333	90	45
27	0	45		157.167	90	45
26	0	45		202	90	45
17.3333	0	45		7.16667	90	45
8.33333	0	45		5.5	90	45
6.16667	0	45		28.8333	90	45
14.3333	0	45		12.3333	90	45
7.66667	0	45		8.16667	90	45
53.3333	0	45		11.1667	90	45
11.3333	0	45		4.33333	90	45
5.16667	0	45		4.5	90	45
31.8333	0	45		4.33333	90	45
3.66667	0	45		7.5	90	45
35.3333	0	45		8.83333	90	45
9.83333	0	45		5.16667	90	45
11.6667	0	45		21.1667	90	45
25	0	45		6.66667	90	45
4.66667	0	45		5.33333	90	45
3.83333	0	45		4.33333	90	45
18.8333	0	45		26.8333	90	45
12	0	45		38.5	90	45
10.3333	0	45		15.8333	90	45
24.1667	0	45		8.5	90	45
10.6667	0	45		8.83333	90	45
5	0	45		6.5	90	45
8.5	0	45		26.5	90	45
13.6667	0	45		9.33333	90	45
12.5	0	45		8.66667	90	45
9.16667	0	45		25.3333	90	45
26.6667	0	45		5.66667	90	45
9	0	45		5.66667	90	45
6.16667	0	45		26.3333	90	45
30.6667	0	45		32.6667	90	45
12.5	0	45		5.66667	90	45
10.8333	0	45		8.83333	90	45
9	0	45		8.16667	90	45
25.1667	0	45		12.6667	90	45
7.83333	0	45		6.5	90	45
76.5	0	45		7	90	45
18.8333	0	45		21.6667	90	45
8	0	45		8.16667	90	45
7.33333	0	45		6.5	90	45
26.3333	0	45		16.3333	90	45
7.33333	0	45		11	90	45
9	0	45		10.3333	90	45
4.83333	0	45		13.5	90	45
13.6667	0	45		3.33333	90	45
8.5	0	45		23.6667	90	45
4.16667	0	45		26.8333	90	45
10.5	0	45		19.3333	90	45
4	0	45		15	90	45
5.16667	0	45		8.83333	90	45
9.5	0	45		8.5	90	45
4	0	45		11.1667	90	45
9.16667	0	45		10.5	90	45
19	0	45		7.5	90	45
5.33333	0	45		34.8333	90	45
25.6667	0	45		7.16667	90	45
35.3333	0	45		41.5	90	45
4.66667	0	45		13.1667	90	45
20.3333	0	45		3.5	90	45
12.6667	0	45		14	90	45
41.6667	0	45		11.3333	90	45
6.33333	0	45		7.66667	90	45
19.1667	0	45		7.16667	90	45
33.5	0	45		5.5	90	45
10.8333	0	45		72.6667	90	45
14.6667	0	45		4.5	90	45
51.6667	0	45		3.33333	90	45
70.8333	0	45		6.33333	90	45
8.16667	0	45		7.66667	90	45
42.8333	0	45		10.5	90	45
8	0	45		41.8333	90	45
14.3333	0	45		8.16667	90	45
6.83333	0	45		25.1667	90	45
6	0	45		10.3333	90	45
88.3333	0	45		16	90	45
9	0	45		14	90	45
25.5	0	45		85.6667	90	45
8.33333	0	45		7.33333	90	45
43	0	45		13.3333	90	45
8.66667	0	45		11.6667	90	45
44.5	0	45		4.66667	90	45
12.3333	0	45		12.6667	90	45
15.1667	0	45		49.6667	90	45
4.83333	0	45		8.83333	90	45
25	0	45		7.83333	90	45
67.6667	0	45		8.5	90	45
5.83333	0	45		5.16667	90	45
6.5	0	45		7	90	45
82	0	45		4.83333	90	45
13.3333	0	45		12	90	45
17.8333	0	45		4	90	45
3.66667	0	45		4.66667	90	45
6.83333	0	45		8.33333	90	45
3.83333	0	45		10.5	90	45
15.1667	0	45		15.6667	90	45
4.66667	0	45		3.5	90	45
8.5	0	45		28.8333	90	45
12.6667	0	45		30.3333	90	45
18.5	0	45		8.83333	90	45
8.33333	0	45		27.3333	90	45
9.83333	0	45		10.8333	90	45
11.5	0	45		3.33333	90	45
35	0	45		5.5	90	45
9.83333	0	45		6	90	45
11.6667	0	45		13.6667	90	45
19.1667	0	45		10.8333	90	45
4.5	0	45		5.33333	90	45
4.16667	0	45		40.1667	90	45
16.6667	0	45		6.16667	90	45
34.5	0	45		4.83333	90	45
8.83333	0	45		17.3333	90	45
46.5	0	45		26.6667	90	45
14.5	0	45		39	90	45
3.66667	0	45		8.83333	90	45
20	0	45		4.83333	90	45
10.5	0	45		12	90	45
31.5	0	45		8.16667	90	45
42.3333	0	45		11.3333	90	45
10.6667	0	45		6.16667	90	45
11.6667	0	45		8.5	90	45
38.3333	0	45		6.83333	90	45
48.3333	0	45		14.5	90	45
10.8333	0	45		4.5	90	45
6.83333	0	45		4	90	45
38.5	0	45		14	90	45
9.5	0	45		3.33333	90	45
43.5	0	45		10.1667	90	45
10.5	0	45		9.33333	90	45
18.1667	0	45		18.3333	90	45
27	0	45		6.16667	90	45
96.1667	0	45		20.5	90	45
10.6667	0	45		6.16667	90	45
9.66667	0	45		4.16667	90	45
56.5	0	45		8.66667	90	45
7.16667	0	45		10	90	45
15.3333	0	45		29.1667	90	45
7.33333	0	45		7.83333	90	45
23	0	45		19.8333	90	45
27.1667	0	45		3.83333	90	45
23.3333	0	45		3.83333	90	45
7.33333	0	45		27.1667	90	45
103	0	45		7.33333	90	45
5.66667	0	45		48.8333	90	45
9.83333	0	45		6.83333	90	45
30.3333	0	45		4.33333	90	45
50	0	45		5.5	90	45
8.83333	0	45		4.33333	90	45
18.3333	0	45		8.66667	90	45
45	0	45		14.8333	90	45
7.83333	0	45		8.5	90	45
4.66667	0	45		6.16667	90	45
4.5	0	45		7	90	45
35.3333	0	45		9.33333	90	45
74	0	45		6.5	90	45
46.3333	0	45		128.833	90	45
14.6667	0	45		15.5	90	45
42	0	45		7	90	45
4.16667	0	45		4.5	90	45
7.83333	0	45		26.6667	90	45
7.33333	0	45		5.83333	90	45
55.1667	0	45		34.8333	90	45
12.5	0	45		5.66667	90	45
4.33333	0	45		6.16667	90	45
6.33333	0	45		9.83333	90	45
7.83333	0	45		65.8333	90	45
5	0	45		5	90	45
5.66667	0	45		22.8333	90	45
5	0	45		5	90	45
12	0	45		10.8333	90	45
8.16667	0	45		16.8333	90	45
13.1667	0	45		10.8333	90	45
57	0	45		3.83333	90	45
6.66667	0	45		7.66667	90	45
11.1667	0	45		8.33333	90	45
5.83333	0	45		51.5	90	45
8	0	45		15.6667	90	45
16.8333	0	45		6.16667	90	45
100.167	0	45		6	90	45
6.83333	0	45		25.8333	90	45
6	0	45		9.16667	90	45
3.83333	0	45		5.66667	90	45
4.33333	0	45		9	90	45
13.1667	0	45		5.16667	90	45
5.33333	0	45		69.3333	90	45
10.3333	0	45		5	90	45
6.33333	0	45		6.16667	90	45
6.16667	0	45		4.16667	90	45
11.6667	0	45		7.5	90	45
9.16667	0	45		4.16667	90	45
9.83333	0	45		25.1667	90	45
8.16667	0	45		15.8333	90	45
24	0	45		7.66667	90	45
8.83333	0	45		16.8333	90	45
5.33333	0	45		5.16667	90	45
4.66667	0	45		4.5	90	45
5.33333	0	45		6.66667	90	45
5.33333	0	45		14.3333	90	45
6.16667	0	45		4.83333	90	45
53.8333	0	45		24.1667	90	45
11.8333	0	45		4	90	45
11.5	0	45		5.16667	90	45
4.33333	0	45		9.5	90	45
14.1667	0	45		3.5	90	45
34.8333	0	45		6.33333	90	45
7.33333	0	45		3.5	90	45
9.16667	0	45		5	90	45
8.66667	0	45		8	90	45
15.1667	0	45		13	90	45
11.1667	0	45		9.33333	90	45
4.66667	0	45		11.3333	90	45
5.66667	0	45		12.6667	90	45
16.5	0	45		7.66667	90	45
6.83333	0	45		47.3333	90	45
6.66667	0	45		6.66667	90	45
21.8333	0	45		7.5	90	45
12.6667	0	45		18.6667	90	45
52.3333	0	45		5.33333	90	45
4	0	45		7.33333	90	45
76.6667	0	45		18	90	45
16	0	45		8.83333	90	45
8.33333	0	45		6.66667	90	45
7.16667	0	45		31	90	45
37.1667	0	45		32.6667	90	45
3.83333	0	45		20.6667	90	45
40.5	0	45		5.83333	90	45
4.66667	0	45		28.1667	90	45
5.5	0	45		6	90	45
8.33333	0	45		9.33333	90	45
9	0	45		8.16667	90	45
7.5	0	45		20.3333	90	45
19.5	0	45		9.16667	90	45
5	0	45		19.3333	90	45
10.1667	0	45		14.1667	90	45
4.5	0	45		6.66667	90	45
4.33333	0	45		41.3333	90	45
11.1667	0	45		28.3333	90	45
4.5	0	45		69.6667	90	45
4	0	45		46	90	45
7.33333	0	45		17.1667	90	45
9.66667	0	45		39.3333	90	45
7	0	45		22.6667	90	45
8.5	0	45		20	90	45
15.3333	0	45		14.8333	90	45
48.3333	0	45		5.5	90	45
6.16667	0	45		8.33333	90	45
5.16667	0	45		225.5	90	45
13.1667	0	45		23.6667	90	45
14	0	45		31.5	90	45
7.5	0	45		66.5	90	45
6.5	0	45		16.8333	90	45
20.8333	0	45		59	90	45
8	0	45		16.6667	90	45
8.33333	0	45		16.6667	90	45
23.5	0	45		19.5	90	45
34.1667	0	45		25	90	45
42.6667	0	45		13.5	90	45
80.8333	0	45		32.3333	90	45
60	0	45		35.6667	90	45
53	0	45		4.33333	90	45
34.3333	0	45		24.3333	90	45
4.66667	0	45		6.5	90	45
9.83333	0	45		16.1667	90	45
28.8333	0	45		13.3333	90	45
61	0	45		18	90	45
8	0	45		6	90	45
9.5	0	45		11.3333	90	45
5	0	45		5.66667	90	45
9.16667	0	45		13	90	45
22.3333	0	45		5.66667	90	45
3.83333	0	45		64.3333	90	45
22.6667	0	45		262.667	90	45
29	0	45		42.3333	90	45
13.3333	0	45		5	90	45
44.8333	0	45		17.5	90	45
20	0	45		45.1667	90	45
47	0	45		7	90	45
18.3333	0	45		9.33333	90	45
168.667	0	45		9	90	45
28.6667	0	45		18.3333	90	45
30.5	0	45		8.33333	90	45
7	0	45		11.3333	90	45
61.5	0	45		15.3333	90	45
10.5	0	45		7	90	45
15.1667	0	45		26.5	90	45
25	0	45		23.1667	90	45
18.6667	0	45		6.66667	90	45
21	0	45		7.5	90	45
135.667	0	45		6.33333	90	45
41.1667	0	45		28.8333	90	45
107.167	0	45		11	90	45
27.6667	0	45		38.1667	90	45
56.6667	0	45		5.16667	90	45
27.3333	0	45		10	90	45
28.3333	0	45		61.8333	90	45
9.66667	0	45		7.83333	90	45
76	0	45		10.6667	90	45
10.1667	0	45		10.1667	90	45
39.6667	0	45		15.8333	90	45
22	0	45		258	90	45
7.5	0	45		34.5	90	45
25.1667	0	45		133.167	90	45
15.8333	0	45		8.66667	90	45
32	0	45		4.66667	90	45
77.6667	0	45		17	90	45
60	0	45		10.1667	90	45
49.5	0	45		79.1667	90	45
31	0	45		14.6667	90	45
32.5	0	45		7.33333	90	45
33.5	0	45		4.83333	90	45
53.6667	0	45		32.6667	90	45
4.5	0	45		9.5	90	45
13.6667	0	45		52.1667	90	45
11	0	45		23.5	90	45
7.33333	0	45		4.83333	90	45
13	0	45		25.3333	90	45
10	0	45		24.8333	90	45
19.1667	0	45		10	90	45
27.5	0	45		12.8333	90	45
11.1667	0	45		4	90	45
8.5	0	45		4.33333	90	45
19.1667	0	45		9	90	45
52.1667	0	45		36.1667	90	45
7.16667	0	45		10.1667	90	45
43.8333	0	45		43.1667	90	45
10	0	45		10.6667	90	45
12.8333	0	45		15	90	45
37	0	45		5	90	45
78.8333	0	45		6.66667	90	45
6.66667	0	45		747	90	45
21.8333	0	45		36	90	45
10.3333	0	45		14.1667	90	45
10	0	45		18.5	90	45
16.1667	0	45		21.1667	90	45
21.3333	0	45		28.3333	90	45
15.8333	0	45		154.5	90	45
32.1667	0	45		13	90	45
7.5	0	45		10.5	90	45
15	0	45		21.5	90	45
50.3333	0	45		7	90	45
22.1667	0	45		9.83333	90	45
14	0	45		37.5	90	45
15.8333	0	45		4	90	45
25.6667	0	45		9.83333	90	45
20.5	0	45		10	90	45
23.5	0	45		8.5	90	45
5.16667	0	45		44	90	45
4.66667	0	45		6.33333	90	45
4.5	0	45		19.1667	90	45
11.6667	0	45		18.8333	90	45
37	0	45		8.83333	90	45
14.3333	0	45		20.3333	90	45
5	0	45		96.1667	90	45
4.5	0	45		30.6667	90	45
10.5	0	45		18.6667	90	45
11.6667	0	45		15.6667	90	45
14.5	0	45		15.3333	90	45
8.33333	0	45		15.6667	90	45
10.8333	0	45		7.83333	90	45
68.3333	0	45		18	90	45
14.5	0	45		5.16667	90	45
20.5	0	45		15.6667	90	45
12.6667	0	45		21.6667	90	45
55.3333	0	45		23.3333	90	45
11.6667	0	45		35.3333	90	45
17.6667	0	45		5.5	90	45
8.33333	0	45		7	90	45
26.8333	0	45		13.5	90	45
47.6667	0	45		8.33333	90	45
10.8333	0	45		29.8333	90	45
10.5	0	45		10.5	90	45
10.6667	0	45		13.6667	90	45
13.1667	0	45		19.1667	90	45
23.6667	0	45		3.66667	90	45
14.5	0	45		32.1667	90	45
33.3333	0	45		13.8333	90	45
3.33333	0	45		28.5	90	45
14.5	0	45		18.8333	90	45
4.16667	0	45		199.833	90	45
37.6667	0	45		4.33333	90	45
7.83333	0	45		26.3333	90	45
11.6667	0	45		10.6667	90	45
28.5	0	45		7.83333	90	45
11.5	0	45		7.83333	90	45
4.33333	0	45		4.5	90	45
15.5	0	45		12.1667	90	45
19.8333	0	45		22.6667	90	45
12.5	0	45		9.16667	90	45
28.3333	0	45		5.66667	90	45
8.33333	0	45		11.1667	90	45
36.1667	0	45		38.5	90	45
18.6667	0	45		24.8333	90	45
6.16667	0	45		12.5	90	45
307.167	0	45		9.16667	90	45
22.1667	0	45		24.8333	90	45
10.3333	0	45		11.5	90	45
21.1667	0	45		6.33333	90	45
10.8333	0	45		12.3333	90	45
15.8333	0	45		8.5	90	45
4.83333	0	45		32.6667	90	45
5	0	45		32.1667	90	45
8.83333	0	45		4.66667	90	45
7.5	0	45		5.5	90	45
6.66667	0	45		19.5	90	45
40.6667	0	45		7.5	90	45
10.8333	0	45		9.83333	90	45
4.5	0	45		21.3333	90	45
4.83333	0	45		6.66667	90	45
10.5	0	45		10	90	45
43	0	45		13.3333	90	45
9.83333	0	45		16.3333	90	45
12.5	0	45		29	90	45
13.6667	0	45		49	90	45
10.3333	0	45		11	90	45
7.16667	0	45		14	90	45
12.6667	0	45		17.8333	90	45
15.8333	0	45		17.3333	90	45
8.33333	0	45		29.5	90	45
7.5	0	45		6	90	45
12.3333	0	45		6.83333	90	45
12.5	0	45		5.16667	90	45
6.33333	0	45		7.66667	90	45
7	0	45		8.66667	90	45
21.6667	0	45		13	90	45
19	0	45		9.33333	90	45
4.33333	0	45		29	90	45
16	0	45		7.33333	90	45
30.8333	0	45		15.8333	90	45
32.1667	0	45		8.66667	90	45
33.1667	0	45		11.8333	90	45
10	0	45		17.5	90	45
10.8333	0	45		23	90	45
76.5	0	45		36.6667	90	45
19.6667	0	45		13	90	45
9.83333	0	45		3.83333	90	45
4.33333	0	45		8.66667	90	45
4.83333	0	45		11.6667	90	45
3.5	0	45		8.33333	90	45
53.5	0	45		13.1667	90	45
9.83333	0	45		8.16667	90	45
18.1667	0	45		6	90	45
8	0	45		10.5	90	45
12.8333	0	45		10.1667	90	45
15.1667	0	45		15.5	90	45
10	0	45		9.5	90	45
11.8333	0	45		5	90	45
6	0	45		26	90	45
21.5	0	45		45.3333	90	45
5.33333	0	45		13	90	45
5.16667	0	45		17.1667	90	45
73.1667	0	45		26	90	45
9.16667	0	45		8	90	45
16.1667	0	45		5.16667	90	45
11.8333	0	45		29.6667	90	45
10	0	45		47.8333	90	45
6.66667	0	45		9	90	45
55.1667	0	45		21	90	45
63.3333	0	45		26.3333	90	45
7.83333	0	45		15.6667	90	45
8.16667	0	45		5.16667	90	45
43.3333	0	45		6.16667	90	45
9	0	45		21.8333	90	45
4.5	0	45		6.66667	90	45
8.66667	0	45		10.5	90	45
74.1667	0	45		23.5	90	45
22.8333	0	45		10.3333	90	45
8	0	45		54.5	90	45
26.8333	0	45		21.6667	90	45
7.5	0	45		22.1667	90	45
15.5	0	45		19.8333	90	45
8.83333	0	45		20.1667	90	45
8	0	45		47.8333	90	45
51	0	45		48.6667	90	45
10.1667	0	45		17.3333	90	45
10.6667	0	45		18.8333	90	45
7.66667	0	45		57.3333	90	45
35.5	0	45		82.6667	90	45
18.3333	0	45		37.8333	90	45
8.5	0	45		24.6667	90	45
12.3333	0	45		23	90	45
35.1667	0	45		9.16667	90	45
19.3333	0	45		27.8333	90	45
27.6667	0	45		27.3333	90	45
25.8333	0	45		24.8333	90	45
83.5	0	45		94.1667	90	45
38.6667	0	45		16	90	45
15.8333	0	45		177.167	90	45
16.3333	0	45		19.1667	90	45
31.8333	0	45		300	90	45
55	0	45		45.3333	90	45
52.5	0	45		21.1667	90	45
19	0	45		24	90	45
40.6667	0	45		65.6667	90	45
30	0	45		20.1667	90	45
15.8333	0	45		107.333	90	45
16.8333	0	45		26.8333	90	45
15.6667	0	45		493.333	90	45
28.6667	0	45		8.66667	90	45
22.3333	0	45		100.333	90	45
46.8333	0	45		39.8333	90	45
40.8333	0	45		30.8333	90	45
32.5	0	45		41.8333	90	45
26	0	45		9.83333	90	45
25.8333	0	45		30.1667	90	45
17.3333	0	45		26.6667	90	45
42	0	45		23.1667	90	45
76.6667	0	45		43.5	90	45
20.6667	0	45		17	90	45
15.3333	0	45		15.1667	90	45
15	0	45		23.6667	90	45
23.6667	0	45		23	90	45
10.5	0	45		54	90	45
35.3333	0	45		26.6667	90	45
335.167	0	45		34	90	45
25.1667	0	45		310.5	90	45
23.5	0	45		24.1667	90	45
11.8333	0	45		49	90	45
10.8333	0	45		48.6667	90	45
17.8333	0	45		1034.17	90	45
6	0	45		22.6667	90	45
24.8333	0	45		8.16667	90	45
8.33333	0	45		9.5	90	45
60	0	45		12.1667	90	45
18.3333	0	45		21.5	90	45
10	0	45		19.5	90	45
17	0	45		12.6667	90	45
5	0	45		39	90	45
4.33333	0	45		22.6667	90	45
233.167	0	45		46.1667	90	45
33	0	45		8.16667	90	45
24.3333	0	45		8.5	90	45
3.83333	0	45		16.8333	90	45
14	0	45		7.5	90	45
4.83333	0	45		12.5	90	45
31	0	45		14.6667	90	45
3.83333	0	45		14.1667	90	45
7.66667	0	45		7.83333	90	45
4.33333	0	45		4.83333	90	45
43.8333	0	45		6.66667	90	45
10.3333	0	45		85	90	45
6.5	0	45		9.5	90	45
17.1667	0	45		21.1667	90	45
4	0	45		45.8333	90	45
16	0	45		11.6667	90	45
15.8333	0	45		42.1667	90	45
15	0	45		24.8333	90	45
25	0	45		13.5	90	45
14.6667	0	45		9.83333	90	45
5.83333	0	45		12.8333	90	45
32.5	0	45		23.1667	90	45
11	0	45		14.5	90	45
10.5	0	45		9	90	45
59.6667	0	45		31	90	45
11.5	0	45		5.83333	90	45
3.66667	0	45		9.16667	90	45
12	0	45		23.1667	90	45
32.8333	0	45		8	90	45
100.5	0	45		35.1667	90	45
9.5	0	45		11	90	45
14.8333	0	45		9.5	90	45
35.5	0	45		15	90	45
43.8333	0	45		35.6667	90	45
29.3333	0	45		11.3333	90	45
13.3333	0	45		15.5	90	45
9.66667	0	45		7.33333	90	45
25.8333	0	45		4	90	45
9.16667	0	45		7.83333	90	45
11.1667	0	45		12	90	45
12.3333	0	45		10.1667	90	45
7.66667	0	45		28.1667	90	45
4.5	0	45		19.5	90	45
5	0	45		11.8333	90	45
24.3333	0	45		32.3333	90	45
4.33333	0	45		7.66667	90	45
6.5	0	45		29.1667	90	45
9	0	45		15.5	90	45
12.5	0	45		8.33333	90	45
29.1667	0	45		12.3333	90	45
251	0	45		7.66667	90	45
24.1667	0	45		8	90	45
15.8333	0	45		13	90	45
4.5	0	45		9.66667	90	45
30.6667	0	45		7.83333	90	45
4.66667	0	45		6.83333	90	45
16	0	45		5.5	90	45
10.3333	0	45		5.16667	90	45
25.8333	0	45		16.3333	90	45
10	0	45		9	90	45
18	0	45		13	90	45
15	0	45		6.66667	90	45
8	0	45		3.83333	90	45
5	0	45		15.5	90	45
13.5	0	45		5.33333	90	45
36.1667	0	45		17.5	90	45
28.1667	0	45		19.1667	90	45
12.5	0	45		28.8333	90	45
29.5	0	45		12	90	45
124.5	0	45		6	90	45
29.1667	0	45		59.8333	90	45
6	0	45		13.5	90	45
28.8333	0	45		5.66667	90	45
[truncated: 4,372 more rows]

## Sheet: Fig. 1f, Ext. Fig. 1d-e
average peak response (mV)
elevation	-25	0	25
fly 1	1.66509	2.42506	4.13992
fly 2	2.08138	3.43634	4.98913
fly 3	2.45093	5.20597	5.86071
fly 4	3.37134	3.08108	3.76753
fly 5	3.81747	5.88067	5.70106
average area under curve (mV x ms)
elevation	-25	0	25
fly 1	36.7632	57.4283	116.103
fly 2	56.5919	78.8286	144.718
fly 3	47.9509	154.391	165.577
fly 4	100.248	105.101	107.012
fly 5	98.3567	172.735	167.08

## Sheet: Ext. Fig. 1f-h
takeoff duration	genotype	elevation		takeoff duration	genotype	elevation
10.8333	empty>TNT	0		13.3333	LPLC2>TNT	0
10.6667	empty>TNT	0		27	LPLC2>TNT	0
9.33333	empty>TNT	0		14.3333	LPLC2>TNT	0
15.6667	empty>TNT	0		26.8333	LPLC2>TNT	0
24.5	empty>TNT	0		13	LPLC2>TNT	0
9	empty>TNT	0		11.1667	LPLC2>TNT	0
8	empty>TNT	0		12.8333	LPLC2>TNT	0
9.5	empty>TNT	0		11.6667	LPLC2>TNT	0
10	empty>TNT	0		30	LPLC2>TNT	0
9.83333	empty>TNT	0		10.8333	LPLC2>TNT	0
10.6667	empty>TNT	0		23.3333	LPLC2>TNT	0
26.6667	empty>TNT	0		14.8333	LPLC2>TNT	0
18.1667	empty>TNT	0		7	LPLC2>TNT	0
9.16667	empty>TNT	0		12	LPLC2>TNT	0
5.16667	empty>TNT	0		11.6667	LPLC2>TNT	0
8.5	empty>TNT	0		11.6667	LPLC2>TNT	0
9.16667	empty>TNT	0		23	LPLC2>TNT	0
14.3333	empty>TNT	0		18	LPLC2>TNT	0
8.33333	empty>TNT	0		14.6667	LPLC2>TNT	0
5.33333	empty>TNT	0		8.33333	LPLC2>TNT	0
8	empty>TNT	0		23.5	LPLC2>TNT	0
16.3333	empty>TNT	0		15.8333	LPLC2>TNT	0
36.6667	empty>TNT	0		6.33333	LPLC2>TNT	0
9	empty>TNT	0		9.66667	LPLC2>TNT	0
10.8333	empty>TNT	0		17	LPLC2>TNT	0
6.33333	empty>TNT	0		38.3333	LPLC2>TNT	0
9.16667	empty>TNT	0		9.33333	LPLC2>TNT	0
11.1667	empty>TNT	0		17.3333	LPLC2>TNT	0
13.5	empty>TNT	0		14	LPLC2>TNT	0
8.83333	empty>TNT	0		16.1667	LPLC2>TNT	0
11.6667	empty>TNT	0		10.3333	LPLC2>TNT	0
8.83333	empty>TNT	0		8.66667	LPLC2>TNT	0
4.16667	empty>TNT	0		29.8333	LPLC2>TNT	0
8.16667	empty>TNT	0		10.8333	LPLC2>TNT	0
5.33333	empty>TNT	0		19.3333	LPLC2>TNT	0
8.5	empty>TNT	0		18.6667	LPLC2>TNT	0
5.5	empty>TNT	0		16.1667	LPLC2>TNT	0
7.5	empty>TNT	0		9.16667	LPLC2>TNT	0
4.66667	empty>TNT	0		13.1667	LPLC2>TNT	0
7.83333	empty>TNT	0		6.33333	LPLC2>TNT	0
14	empty>TNT	0		14.1667	LPLC2>TNT	0
11.1667	empty>TNT	0		17.1667	LPLC2>TNT	0
23.1667	empty>TNT	0		19.6667	LPLC2>TNT	0
15.3333	empty>TNT	0		11.1667	LPLC2>TNT	0
10.3333	empty>TNT	0		19	LPLC2>TNT	0
15.3333	empty>TNT	0		26.6667	LPLC2>TNT	0
6.33333	empty>TNT	0		28.5	LPLC2>TNT	0
7.66667	empty>TNT	0		13.3333	LPLC2>TNT	0
14.6667	empty>TNT	0		22.8333	LPLC2>TNT	0
11.1667	empty>TNT	0		12	LPLC2>TNT	0
11	empty>TNT	0		54.6667	LPLC2>TNT	0
15.5	empty>TNT	0		11	LPLC2>TNT	0
5.5	empty>TNT	0		15	LPLC2>TNT	0
12.6667	empty>TNT	0		22.5	LPLC2>TNT	0
4.83333	empty>TNT	0		11	LPLC2>TNT	0
4.33333	empty>TNT	0		8.5	LPLC2>TNT	0
7.16667	empty>TNT	0		10.1667	LPLC2>TNT	0
11.8333	empty>TNT	0		16.8333	LPLC2>TNT	0
11.6667	empty>TNT	0		8.33333	LPLC2>TNT	0
13.6667	empty>TNT	0		10.8333	LPLC2>TNT	0
20.5	empty>TNT	0		8.16667	LPLC2>TNT	0
20	empty>TNT	0		8.16667	LPLC2>TNT	0
15.1667	empty>TNT	0		16.5	LPLC2>TNT	0
16.5	empty>TNT	0		3.83333	LPLC2>TNT	0
7	empty>TNT	0		5.33333	LPLC2>TNT	0
15.5	empty>TNT	0		23.3333	LPLC2>TNT	0
5	empty>TNT	0		12.5	LPLC2>TNT	0
13.1667	empty>TNT	0		5	LPLC2>TNT	0
14.1667	empty>TNT	0		19	LPLC2>TNT	45
7.33333	empty>TNT	0		29	LPLC2>TNT	45
10.6667	empty>TNT	0		10.5	LPLC2>TNT	45
7	empty>TNT	0		12.1667	LPLC2>TNT	45
15.1667	empty>TNT	0		6.16667	LPLC2>TNT	45
12.3333	empty>TNT	0		22.3333	LPLC2>TNT	45
12.8333	empty>TNT	0		10	LPLC2>TNT	45
10.5	empty>TNT	45		5.83333	LPLC2>TNT	45
10.6667	empty>TNT	45		12.6667	LPLC2>TNT	45
10	empty>TNT	45		8.33333	LPLC2>TNT	45
11.3333	empty>TNT	45		11	LPLC2>TNT	45
6.33333	empty>TNT	45		13.5	LPLC2>TNT	45
4.66667	empty>TNT	45		8.83333	LPLC2>TNT	45
11.6667	empty>TNT	45		13.3333	LPLC2>TNT	45
11.8333	empty>TNT	45		9.5	LPLC2>TNT	45
11	empty>TNT	45		14.1667	LPLC2>TNT	45
5	empty>TNT	45		11	LPLC2>TNT	45
17	empty>TNT	45		10.6667	LPLC2>TNT	45
3.66667	empty>TNT	45		9.5	LPLC2>TNT	45
7.16667	empty>TNT	45		37.3333	LPLC2>TNT	45
8.66667	empty>TNT	45		9	LPLC2>TNT	45
9.66667	empty>TNT	45		8.66667	LPLC2>TNT	45
34.5	empty>TNT	45		12	LPLC2>TNT	45
7.16667	empty>TNT	45		6.66667	LPLC2>TNT	45
11.6667	empty>TNT	45		9.5	LPLC2>TNT	45
4.33333	empty>TNT	45		13.8333	LPLC2>TNT	45
16	empty>TNT	45		22.1667	LPLC2>TNT	45
6.16667	empty>TNT	45		5	LPLC2>TNT	45
21.6667	empty>TNT	45		12.6667	LPLC2>TNT	45
8.33333	empty>TNT	45		8.33333	LPLC2>TNT	45
16.6667	empty>TNT	45		14.6667	LPLC2>TNT	45
5.33333	empty>TNT	45		13.8333	LPLC2>TNT	45
9.16667	empty>TNT	45		19.3333	LPLC2>TNT	45
30	empty>TNT	45		6.5	LPLC2>TNT	45
19	empty>TNT	45		9	LPLC2>TNT	45
9.5	empty>TNT	45		14.3333	LPLC2>TNT	45
9.66667	empty>TNT	45		9.66667	LPLC2>TNT	45
17	empty>TNT	45		15.1667	LPLC2>TNT	45
10.1667	empty>TNT	45		23.8333	LPLC2>TNT	45
8.16667	empty>TNT	45		11.8333	LPLC2>TNT	45
12.8333	empty>TNT	45		11.5	LPLC2>TNT	45
10.5	empty>TNT	45		4.16667	LPLC2>TNT	45
11.8333	empty>TNT	45		10.3333	LPLC2>TNT	45
6	empty>TNT	45		9.5	LPLC2>TNT	45
14.1667	empty>TNT	45		10.6667	LPLC2>TNT	45
11.1667	empty>TNT	45		9.33333	LPLC2>TNT	45
12.8333	empty>TNT	45		15.3333	LPLC2>TNT	45
5	empty>TNT	45		12.8333	LPLC2>TNT	45
16.1667	empty>TNT	45		25.6667	LPLC2>TNT	45
15.3333	empty>TNT	45		6.33333	LPLC2>TNT	45
4.83333	empty>TNT	45		22	LPLC2>TNT	45
15.8333	empty>TNT	45		14.6667	LPLC2>TNT	45
13.5	empty>TNT	45		8.5	LPLC2>TNT	45
8.66667	empty>TNT	45		15.3333	LPLC2>TNT	45
5	empty>TNT	45		15.8333	LPLC2>TNT	45
5.66667	empty>TNT	45		5.16667	LPLC2>TNT	45
10	empty>TNT	45		9.5	LPLC2>TNT	45
6	empty>TNT	45		9.33333	LPLC2>TNT	45
7.33333	empty>TNT	45		11.6667	LPLC2>TNT	45
8.66667	empty>TNT	45		13.1667	LPLC2>TNT	45
10.8333	empty>TNT	45		15	LPLC2>TNT	45
11.3333	empty>TNT	45		4.66667	LPLC2>TNT	45
8	empty>TNT	45		9.66667	LPLC2>TNT	45
9	empty>TNT	45		10.3333	LPLC2>TNT	45
12.3333	empty>TNT	45		10	LPLC2>TNT	45
9	empty>TNT	45		12	LPLC2>TNT	45
5.66667	empty>TNT	45		23.3333	LPLC2>TNT	45
10	empty>TNT	45		11.5	LPLC2>TNT	45
19.5	empty>TNT	45		13.5	LPLC2>TNT	77
10.1667	empty>TNT	45		16.6667	LPLC2>TNT	77
12	empty>TNT	45		18.5	LPLC2>TNT	77
10.6667	empty>TNT	45		15	LPLC2>TNT	77
5.33333	empty>TNT	45		16	LPLC2>TNT	77
6	empty>TNT	45		16.1667	LPLC2>TNT	77
11.6667	empty>TNT	45		13	LPLC2>TNT	77
12	empty>TNT	45		11.1667	LPLC2>TNT	77
10.6667	empty>TNT	45		13.6667	LPLC2>TNT	77
5.66667	empty>TNT	45		10.1667	LPLC2>TNT	77
4.83333	empty>TNT	45		13.5	LPLC2>TNT	77
4.5	empty>TNT	45		5	LPLC2>TNT	77
6.16667	empty>TNT	45		10.3333	LPLC2>TNT	77
10.5	empty>TNT	45		20.8333	LPLC2>TNT	77
14.6667	empty>TNT	45		7.83333	LPLC2>TNT	77
10.8333	empty>TNT	45		5.16667	LPLC2>TNT	77
7.83333	empty>TNT	45		26.3333	LPLC2>TNT	77
5	empty>TNT	45		13.3333	LPLC2>TNT	77
7.33333	empty>TNT	45		11.3333	LPLC2>TNT	77
10	empty>TNT	45		11.5	LPLC2>TNT	77
4.16667	empty>TNT	45		17.5	LPLC2>TNT	77
7.66667	empty>TNT	45		6.33333	LPLC2>TNT	77
18.3333	empty>TNT	45		8.33333	LPLC2>TNT	77
10.1667	empty>TNT	45		11.6667	LPLC2>TNT	77
14	empty>TNT	45		9.66667	LPLC2>TNT	77
14.8333	empty>TNT	77		8.16667	LPLC2>TNT	77
8	empty>TNT	77		10	LPLC2>TNT	77
9.16667	empty>TNT	77		15.1667	LPLC2>TNT	77
13.8333	empty>TNT	77		12.3333	LPLC2>TNT	77
14.8333	empty>TNT	77		19.5	LPLC2>TNT	77
11.8333	empty>TNT	77		5	LPLC2>TNT	77
8	empty>TNT	77		15	LPLC2>TNT	77
9.16667	empty>TNT	77		9.16667	LPLC2>TNT	77
12	empty>TNT	77		8.33333	LPLC2>TNT	77
16.1667	empty>TNT	77		14	LPLC2>TNT	77
15.8333	empty>TNT	77		11.6667	LPLC2>TNT	77
3.16667	empty>TNT	77		10.8333	LPLC2>TNT	77
15.1667	empty>TNT	77		18.6667	LPLC2>TNT	77
11.5	empty>TNT	77		18.6667	LPLC2>TNT	77
7	empty>TNT	77		7.66667	LPLC2>TNT	77
19.8333	empty>TNT	77		23.5	LPLC2>TNT	77
4	empty>TNT	77		13.6667	LPLC2>TNT	77
12.1667	empty>TNT	77		10	LPLC2>TNT	77
4.66667	empty>TNT	77		4.5	LPLC2>TNT	77
31.6667	empty>TNT	77		12.3333	LPLC2>TNT	77
3.5	empty>TNT	77		12.6667	LPLC2>TNT	77
13.3333	empty>TNT	77		7.16667	LPLC2>TNT	77
8	empty>TNT	77		10.8333	LPLC2>TNT	77
6	empty>TNT	77		11	LPLC2>TNT	77
11.6667	empty>TNT	77		12	LPLC2>TNT	77
9	empty>TNT	77		12.5	LPLC2>TNT	77
5.33333	empty>TNT	77		16.3333	LPLC2>TNT	77
21	empty>TNT	77		4	LPLC2>TNT	77
13.8333	empty>TNT	77		10	LPLC2>TNT	77
9	empty>TNT	77		10	LPLC2>TNT	77
4	empty>TNT	77		10.6667	LPLC2>TNT	77
11	empty>TNT	77		12	LPLC2>TNT	77
10.1667	empty>TNT	77		27.6667	LPLC2>TNT	77
4.5	empty>TNT	77		5.16667	LPLC2>TNT	77
6.66667	empty>TNT	77		9.83333	LPLC2>TNT	77
13.5	empty>TNT	77		11	LPLC2>TNT	77
10.5	empty>TNT	77		13.6667	LPLC2>TNT	77
18.3333	empty>TNT	77		8.5	LPLC2>TNT	77
10.1667	empty>TNT	77		7.33333	LPLC2>TNT	77
4	empty>TNT	77		5.16667	LPLC2>TNT	77
6	empty>TNT	77		28.3333	LPLC2>TNT	77
3.5	empty>TNT	77		9.33333	LPLC2>TNT	77
9.66667	empty>TNT	77		20	LPLC2>TNT	77
10.1667	empty>TNT	77		11.6667	LPLC2>TNT	77
4.5	empty>TNT	77		12.3333	LPLC2>TNT	77
13.3333	empty>TNT	77		15	LPLC2>TNT	77
5.33333	empty>TNT	77		17.6667	LPLC2>TNT	77
18.8333	empty>TNT	77		23.3333	LPLC2>TNT	77
8.66667	empty>TNT	77		11	LPLC2>TNT	77
3	empty>TNT	77		8.16667	LPLC2>TNT	77
9	empty>TNT	77		10.1667	LPLC2>TNT	77
10.6667	empty>TNT	77
6	empty>TNT	77
5.33333	empty>TNT	77
14.8333	empty>TNT	77
10.5	empty>TNT	77
5.33333	empty>TNT	77
14.1667	empty>TNT	77
6.33333	empty>TNT	77
10.3333	empty>TNT	77
6.16667	empty>TNT	77
6	empty>TNT	77
13.1667	empty>TNT	77
14.6667	empty>TNT	77
11.3333	empty>TNT	77
6.66667	empty>TNT	77
4.33333	empty>TNT	77
11.6667	empty>TNT	77
18.3333	empty>TNT	77
21.6667	empty>TNT	77
14.5	empty>TNT	77
18.3333	empty>TNT	77
16.3333	empty>TNT	77
7.33333	empty>TNT	77
7.66667	empty>TNT	77
12.8333	empty>TNT	77
4.83333	empty>TNT	77
8.33333	empty>TNT	77
11.3333	empty>TNT	77
3.83333	empty>TNT	77
6.16667	empty>TNT	77
8.33333	empty>TNT	77
4.33333	empty>TNT	77

## Sheet: Ext. Fig. 1i
empty Gal4>UAS-TNT
elevation	n number	total number of trials	takeoff %
0	75	282	26.5957
45	86	149	57.7181
77	82	171	47.9532
LPLC2 Gal4>UAS-TNT
elevation	n number	total number of trials	takeoff %
0	68	564	12.0567
45	68	344	19.7674
77	76	374	20.3209

## Sheet: Fig. 1h-m, Ext. Fig. 2-3
48h APF Collection Breakdown															72h APF Collection Breakdown														96h APF Collection Breakdown
LPLC2		LPLC1		LC4		** 399, 535 & 555 - collected between 8:00 and 10:00 am, 48.5-50h APF at 10am (median dissection time)									LPLC2		LPLC1		LC4		*** 320, 399 & 535 - collected between 8am and 10am, 72-74h APF at 10am (median dissection time)								LPLC2		LPLC1		LC4		*** 320, 399 & 535 - collected between 8am and 10am, 96-98h APF at 10am (median dissection time)
399		399		399		*** 730, 799 & 805 - collected between 10:00 am and 12:00 pm, 46-48h APF at 10am (median dissection time)									399		399		399		*** 730, 799 & 805 - collected between 10am and 12pm, 70-72h APF at 10am (median dissection time)								399		399		399		*** 730, 799 & 805 - collected between 10am and 12pm, 94-96h APF at 10am (median dissection time)
F	M	F	M	F	M		total 399 DGRP															total 399 DGRP							M	F	M	F	M	F		total 399 DGRP
10	4	13	8	3	2		40	0.147059							8		9		10			27	0.0992647						2	5	2	7	6	5		27	0.0992647
535		535		535											535		535		535										535		535		535
F	M	F	M	F	M		total 535 DGRP															total 535 DGRP							M	F	M	F	M	F		total 535 DGRP
8	4	4	2	7	5		30	0.110294							9		9		9			27	0.0992647						6	6	5	6	5	6		34	0.125
555		555		555											320		320												320		320
F	M	F	M	F	M		total 555 DGRP															total 320 DGRP							M	F	M	F				total 320 DGRP
9	7	5	2	15	6		44	0.161765							9		7					16	0.0588235						5	4	5	3				17	0.0625
730		730		730											730		730												730		730
F	M	F	M	F	M		total 730 DGRP															total 730 DGRP							M	F	M	F				total 730 DGRP
8	5	12	7	8	5		45	0.165441							8		8					16	0.0588235						7	4	5	3				19	0.0698529
799		799		799											799		799		799										799		799		799
F	M	F	M	F	M		total 799 DGRP															total 799 DGRP							M	F	M	F	M	F		total 799 DGRP
7	12	8	7	5	7		46	0.169118							9		9		10			28	0.102941						3	4	5	3	9	2		26	0.0955882
805		805		805											805		805		805										805		805		805
F	M	F	M	F	M		total 805 DGRP															total 805 DGRP							M	F	M	F	M	F		total 805 DGRP
6	10	3	5	3	5		32	0.117647							9		6		10			25	0.0919118						4	6	4	2	6	5		27	0.0992647
LPLC2 total	90	LPLC1 total	76	LC4 total	71	237	Total animals	237							LPLC2 total	52	LPLC1 total	48	LC4 total	39	139	Total animals	139						LPLC2 total	56	LPLC1 total	50	LC4 total	44	150	Total animals	150
<48	42	<48	34	<48	38		<48	114	0.481013						<72	26	<72	25	<72	19		<72	70	0.503597					<96	28	<96	28	<96	22		<96	78	0.52
>48	48	>48	42	>48	33		>48	123	0.518987						>72	26	>72	23	>72	20		>72	69	0.496403					>96	28	>96	22	>96	22		>96	72	0.48
F	48	F	45	F	41		F	134	0.565401
M	42	M	31	M	30		M	103	0.434599
Expected cells originally:	15300		9880		9940										Expected cells originally:	8840		5760		4446									Expected cells originally:	9520		6000		5016
Expected after FACS (20%):	3060		1976		1988										Expected after FACS (25%):	2210		1440		1111.5									Expected after FACS (25%):	2856		1800		1504.8	6160.8
Sorted after FACS total:	5621														Sorted after FACS total:	5551													Sorted after FACS total:	7690
															(including potential off-targets)														(including potential off-targets)

## Sheet: Fig. 2d-e, Ext. Fig. 4a-c
brain48	beatVI48	dpr1348		brain72	beatVI72	dpr1372		brain96	beatVI96	dpr1396		brain48	beatVI48	fz248		brain72	beatVI72	fz272		brain96	beatVI96	fz296		brain48	tei48	dpr1348		brain72	tei72	dpr1372		brain96	tei96	dpr1396		brain48	dpr171348	dpr1748		brain72	dpr1372	dpr1772		brain96	dpr1396	dpr1796		brain48	alpha548
1	2	0		1	5	4		1	0	1		1	1	8		1	3	3		1	5	3		1	4	16		1	7	12		1	1	0		1	7	3		1	6	12		1	3	14		1	32
1	4	2		1	8	5		1	2	3		1	2	15		1	3	0		1	3	3		1	14	23		1	3	10		1	3	4		1	6	4		1	0	13		1	8	3		1	31
1	8	6		1	6	6		1	1	1		1	2	6		1	7	3		1	3	1		1	4	14		1	7	16		1	1	3		1	5	10		1	6	9		1	5	2		1	28
1	4	1		1	2	1		1	9	3		1	4	4		1	3	3		1	10	0		1	1	3		1	8	16		1	1	2		1	12	26		1	8	10		1	12	20		1	43
1	5	2		1	4	6		1	5	2		1	8	21		1	0	3		1	5	9		1	8	17		1	3	13		1	5	5		1	4	1		1	6	6		1	2	13		1	25
1	2	4		1	8	3		1	1	5		1	5	10		1	3	1		1	3	3		1	1	5		1	5	8		1	1	2		1	9	0		1	1	12		1	1	28		1	23
1	2	0		1	7	7		1	7	1		1	10	10		1	4	1		1	8	2		1	3	7		1	1	9		1	1	2		1	6	7		1	5	9		1	5	12		1	26
1	2	3		1	7	17		1	0	0		1	8	6		1	3	0		1	1	1		1	5	9		1	5	27		1	1	1		1	0	4		1	1	13		1	10	8		1	23
1	2	2		1	5	7		1	5	1		1	2	11		1	5	1		1	4	3		1	3	5		1	2	18		1	3	2		1	0	27		1	8	6		1	7	9		1	23
1	7	3		1	10	5		1	8	7		1	2	8		1	2	0		1	0	2		1	3	3		1	5	15		1	2	1		1	4	2		1	1	12		1	3	12		1	13
1	1	0		1	6	11		1	4	10		1	8	10		1	7	3		1	7	7		1	14	8		1	3	16		1	0	2		1	9	0		1	1	5		1	5	11		1	36
1	15	10		1	11	7		1	1	1		1	4	11		1	6	4		1	13	2		1	5	4		1	0	5		1	2	1		1	8	3		1	5	9		1	2	5		1	24
1	1	3		1	4	2		1	8	2		1	8	18		1	1	0		1	2	1		1	12	12		1	4	10		1	4	3		1	6	4		1	7	4		1	9	2		1	37
1	2	0		1	3	9		1	7	1		1	7	30		1	6	4		1	2	3		1	7	8		1	3	22		1	1	3		1	9	2		1	7	3		1	8	6		1	14
1	3	0		1	16	7		1	6	2		1	3	8		1	6	6		1	5	2		1	8	8		1	0	9		1	3	1		1	2	5		1	1	3		1	7	2		1	39
1	1	0		1	12	14		1	6	1		1	4	3		1	3	4		1	7	13		1	3	4		1	3	9		1	0	4		1	4	37		1	2	12		1	4	1		1	27
1	2	3		1	8	13		1	4	1		1	3	13		1	4	2		1	6	0		1	4	8		1	3	3		1	3	1		1	6	17		1	3	8		1	9	7		1	21
1	3	1		1	7	5		1	4	2		1	5	14		1	1	1		1	7	2		1	2	3		1	3	17		1	3	8		1	5	1		1	0	10		1	6	9		1	18
1	5	3		1	9	4		1	1	2		1	5	10		1	7	2		1	2	7		1	3	1		1	1	11		1	2	5		1	5	16		1	3	4		1	11	21		1	27
1	2	3		1	6	3		1	0	0		1	3	8		1	9	3		1	5	4		1	11	6		1	6	25		1	6	8		1	16	2		1	6	7		1	6	9		1	21
1	3	2		1	7	13		1	4	1		1	3	6		1	3	1		1	6	1		1	2	2		1	3	29		1	3	0		1	1	36		1	12	2		1	12	19		1	18
1	5	3		1	1	14		1	5	0		1	6	4		1	1	4		1	1	3		1	1	1		1	2	8		1	3	8		1	9	5		1	2	9		1	2	13		1	20
1	3	4		1	14	17		1	2	1		1	5	6		1	0	0		1	3	6		1	2	2		1	1	4		1	0	3		1	6	1		1	9	4		1	2	25		1	22
1	5	0		1	6	14		1	2	2		1	0	8		1	5	0		1	2	3		1	4	2		1	3	2		1	3	1		1	20	33		1	11	0		1	0	13		1	29
1	2	1		1	12	21		1	3	1		1	0	0		1	11	7		1	4	3		1	3	3		1	3	8		1	1	5		1	5	6		1	2	15		1	2	1		1	25
1	8	2		1	12	5		1	1	8		1	9	6		1	10	2		1	4	4		1	7	8		1	0	4		1	2	1		1	6	4		1	8	5		1	6	0		1	28
1	5	1		1	10	10		1	9	1		1	0	4		1	2	6		1	4	4		1	2	9		1	4	16		1	7	11		1	0	53		1	8	3		1	3	8		1	28
1	1	1		1	5	3		1	4	0		1	5	3		1	1	2		1	10	3		1	7	12		1	1	8		1	1	2		1	5	11		1	8	2		1	21	12		1	18
1	5	6		1	10	8		1	8	0		1	6	10		1	2	2		1	0	7		1	6	2		1	4	11		1	5	9		1	6	2		1	8	6		1	8	4		1	33
1	1	1		1	8	6		1	5	0		1	5	11		1	4	2		1	0	1		1	1	2		1	1	2		1	2	6		1	10	17		1	5	8		1	5	5		1	16
1	8	3		1	10	10		1	12	2		1	8	10		1	7	3		1	8	7		1	1	5		1	7	17		1	1	0		1	6	16		1	3	8		1	8	10		1	20
1	2	2		1	1	4		1	7	3		1	3	7		1	4	3		1	1	2		1	11	2		1	5	26		1	8	5		1	9	7		1	18	12		1	9	7		1	11
1	4	5		1	4	10		1	4	1		1	3	4		1	3	2		1	3	2		1	2	3		1	0	8		1	2	3		1	8	6		1	4	8		1	1	22		1	19
1	8	2		1	5	10		1	3	1		1	3	17		1	2	1		1	7	6		1	3	3		1	2	2		1	5	8		1	5	4		1	4	8		1	4	16		1	34
1	6	2		1	17	19		1	13	2		1	9	12		1	4	4		1	3	0		1	1	0		1	1	11		1	5	2		1	4	27		1	8	5		1	8	12		1	35
1	1	2		1	6	24		1	5	3		1	3	1		1	4	1		1	6	4		1	6	17		1	2	6		1	2	4		1	5	6		1	6	7		1	4	11		1	22
1	5	3		1	15	7		1	9	2		1	1	10		1	2	3		1	3	3		1	1	5		1	1	16		1	6	5		1	20	0		1	0	16		1	0	22		1	17
1	2	1		1	4	4		1	12	9		1	3	10		1	2	1		1	3	5		1	14	6		1	2	4		1	4	11		1	18	12		1	11	3		1	6	9		1	24
1	9	6		1	0	4		1	2	1		1	4	6		1	4	1		1	11	3		1	2	7		1	9	36		1	2	3		1	4	13		1	4	5		1	4	18		1	20
1	5	1		1	7	21		1	1	1		1	6	9		1	7	8		1	2	1		1	4	3		1	8	16		1	5	9		1	3	18		1	3	7		1	3	7		1	12
1	6	5		1	13	22		1	6	1		1	2	2		1	5	6		1	5	2		1	9	7		1	0	6		1	1	0		1	7	4		1	2	9		1	6	18		1	17
1	10	3		1	6	7		1	3	1		1	4	15		1	2	1		1	3	2		1	1	3		1	7	9		1	3	8		1	1	2		1	15	5		1	6	8		1	28
1	14	17		1	13	19		1	10	4		1	4	10		1	5	1		1	3	1		1	1	2		1	1	1		1	2	1		1	7	23		1	9	9		1	8	4		1	17
1	7	3		1	5	4		1	0	3		1	1	3		1	9	2		1	0	2		1	1	4		1	1	2		1	2	5		1	5	15		1	5	17		1	0	12		1	18
1	1	3		1	8	7		1	6	8		1	5	9		1	1	2		1	1	9		1	2	5		1	2	14		1	4	3		1	0	21		1	3	7		1	4	14		1	20
1	1	4		1	10	6		1	6	0		1	1	4		1	1	2		1	5	2		1	3	5		1	4	4		1	4	11		1	6	12		1	4	7		1	4	11		1	23
1	1	5		1	1	1		1	6	13		1	1	6		1	4	2		1	7	1		1	9	2		1	2	10		1	6	5		1	4	35		1	7	9		1	4	11		1	10
1	1	3		1	3	9		1	4	0		1	8	10		1	10	3		1	4	2		1	7	11		1	3	9		1	1	3		1	1	32		1	6	5		1	7	2		1	17
1	8	6		1	8	7		1	2	1		1	0	10		1	2	1		1	1	1		1	1	6		1	1	0		1	6	5		1	2	13		1	7	5		1	0	4		1	10
1	0	4		1	6	7		1	8	1		1	6	12		1	3	1		1	3	8		1	1	0		1	3	4		1	0	5		2	6	5		1	2	7		1	7	4		1	28
1	4	5		1	6	5		1	7	5		1	0	9		1	2	3		1	2	2		1	4	0		1	0	6		1	4	3		2	4	10		1	4	8		1	0	25		1	29
1	9	11		1	6	4		1	7	6		1	18	20		1	4	2		1	3	1		1	9	2		1	6	9		1	5	9		2	5	3		1	4	4		1	13	6		1	24
1	3	3		1	6	14		1	5	2		1	4	4		1	2	0		1	4	6		1	1	2		1	5	6		1	2	3		2	8	16		1	12	11		1	29	15		1	15
1	2	1		1	9	15		1	3	1		1	3	2		1	1	0		1	1	2		1	1	2		1	2	28		1	9	4		2	4	11		1	10	9		1	1	8		1	18
1	2	1		1	4	1		1	6	0		1	6	7		1	4	4		1	5	5		1	3	8		1	2	2		1	3	6		2	4	10		1	11	16		1	4	13		1	31
1	6	8		1	0	2		1	1	0		1	0	5		1	2	3		1	7	0		1	1	1		1	4	8		1	3	0		2	10	4		1	9	15		1	5	14		1	8
1	11	6		1	4	17		1	10	4		1	1	6		1	5	3		1	9	8		1	0	3		1	0	18		1	3	3		2	6	5		1	4	4		1	2	8		1	10
1	1	2		1	3	8		1	1	3		1	0	7		1	2	2		1	0	2		1	1	4		1	2	2		1	15	12		2	5	6		1	9	8		1	6	2		1	19
1	5	1		1	9	13		1	8	7		1	3	9		1	4	3		1	4	6		1	0	0		1	3	13		1	4	5		2	5	23		1	1	11		1	5	10		1	21
1	8	8		1	8	10		1	5	4		1	4	10		1	6	0		1	2	2		1	4	1		1	3	2		1	3	3		2	6	4		1	5	2		1	9	8		1	4
1	2	11		1	3	13		1	2	1		1	3	3		1	2	6		1	0	0		2	6	21		1	1	2		1	3	4		2	3	5		1	3	6		1	4	8		1	21
1	5	3		1	5	1		1	7	4		1	3	2		1	3	3		1	3	0		2	13	24		1	0	2		1	0	3		2	5	14		1	10	8		1	3	4		1	11
1	1	5		1	7	10		1	8	7		1	2	0		1	1	0		1	2	0		2	5	31		2	3	7		1	1	3		2	8	2		1	9	14		1	4	5		1	2
1	4	11		1	2	9		1	4	3		1	2	3		1	2	9		1	1	4		2	5	14		2	1	15		1	2	3		2	8	10		1	1	7		1	3	10		1	10
1	2	3		1	5	8		1	3	4		1	9	10		1	1	1		1	7	0		2	16	17		2	4	4		1	2	4		2	3	15		1	8	7		1	4	8		1	11
1	4	5		1	4	2		1	3	4		1	10	11		1	2	0		1	5	1		2	16	38		2	0	4		1	2	4		2	2	19		1	3	7		1	8	7		2	41
1	10	4		1	9	8		1	12	7		1	13	17		1	3	2		1	2	0		2	22	21		2	4	4		1	2	1		2	2	1		1	9	7		1	4	1		2	21
1	2	0		1	10	7		1	6	3		1	2	3		1	0	0		1	2	1		2	13	21		2	4	9		1	1	0		2	7	1		1	13	3		1	9	7		2	44
1	5	4		1	3	5		1	8	5		1	0	5		1	1	1		1	0	0		2	3	11		2	3	6		1	0	1		2	8	3		1	11	5		1	5	2		2	23
1	6	5		1	6	9		1	6	0		1	5	11		1	2	2		1	6	3		2	13	21		2	2	4		1	3	5		2	2	14		1	8	8		1	0	16		2	24
1	5	3		1	3	7		1	6	1		1	0	6		1	4	1		1	11	4		2	7	20		2	1	7		1	3	1		2	5	3		1	4	4		1	9	13		2	27
1	11	9		1	6	8		1	2	0		1	2	2		1	2	0		1	8	6		2	3	13		2	1	3		1	3	2		2	5	8		1	6	4		1	5	6		2	14
1	3	2		1	3	10		1	5	1		1	9	33		1	6	3		1	1	2		2	15	21		2	1	9		1	2	6		2	4	2		1	1	5		1	9	1		2	24
1	4	3		1	5	3		1	4	2		1	4	11		1	2	0		1	2	0		2	24	37		2	1	10		1	3	5		2	5	10		1	2	4		1	12	4		2	22
1	5	5		1	4	3		1	10	9		1	3	6		1	0	0		1	3	2		2	3	4		2	3	7		1	0	3		2	7	10		1	4	4		1	5	2		2	22
1	12	7		1	0	1		1	9	8		1	1	5		1	3	1		1	1	1		2	4	3		2	0	11		1	0	8		2	5	11		1	10	6		1	0	6		2	31
1	26	18		2	8	7		1	3	1		1	4	1		2	7	1		1	3	7		2	4	7		2	1	7		1	2	1		2	8	4		1	3	8		1	6	13		2	33
1	11	11		2	13	3		1	6	8		1	1	6		2	5	3		1	0	3		2	4	4		2	1	6		1	3	1		2	8	13		1	6	5		1	5	2		2	30
1	2	0		2	15	10		1	2	5		2	4	4		2	0	3		1	1	0		2	17	13		2	2	6		1	3	2		2	4	19		1	3	0		1	6	5		2	44
1	4	9		2	8	11		1	8	2		2	6	3		2	6	3		1	2	2		2	4	4		2	5	5		1	2	5		2	3	5		1	5	4		1	1	2		2	23
1	2	3		2	7	7		1	3	1		2	2	5		2	4	1		1	3	3		2	7	6		2	4	1		1	5	6		2	2	8		1	3	2		1	2	4		2	29
1	7	7		2	4	2		1	3	1		2	8	4		2	5	4		1	1	2		2	6	5		2	2	4		1	5	4		2	7	5		1	2	14		1	6	1		2	32
1	3	7		2	8	2		1	6	2		2	5	7		2	4	2		1	2	1		2	3	6		2	3	1		1	2	4		2	12	6		1	2	14		1	4	1		2	20
1	2	0		2	10	12		1	3	4		2	7	2		2	4	5		1	2	3		2	7	8		2	3	1		1	1	0		2	10	4		2	2	13		2	2	12		2	26
1	2	4		2	5	16		1	0	0		2	3	2		2	4	7		2	1	3		2	9	6		2	3	16		1	1	2		2	15	9		2	3	14		2	6	18		2	23
1	3	1		2	11	4		1	0	0		2	2	5		2	2	3		2	1	1		2	2	1		2	7	7		1	3	5		2	5	22		2	1	13		2	2	8		2	31
1	4	3		2	2	2		2	11	11		2	10	15		2	11	3		2	11	7		2	2	4		2	2	7		1	0	1		2	6	1		2	2	12		2	0	2		2	42
1	2	1		2	4	9		2	18	7		2	14	10		2	10	3		2	6	8		2	2	2		2	4	3		1	0	3		2	8	4		2	7	12		2	4	4		2	34
1	5	4		2	3	6		2	7	6		2	6	13		2	3	6		2	3	3		2	12	11		2	2	4		1	8	16		2	8	1		2	2	9		2	2	1		2	38
1	1	1		2	10	15		2	0	5		2	5	3		2	2	0		2	18	10		2	2	6		2	1	6		1	3	0		2	9	3		2	4	8		2	0	1		2	16
1	1	0		2	13	3		2	12	6		2	4	14		2	2	1		2	5	2		2	2	7		2	2	4		1	1	5		2	4	8		2	0	11		2	4	1		2	17
1	1	6		2	12	6		2	13	8		2	7	12		2	4	13		2	12	2		2	5	10		2	2	9		1	3	3		2	6	2		2	2	7		2	7	5		2	19
1	2	1		2	11	7		2	6	7		2	2	3		2	1	3		2	3	5		2	4	4		2	1	3		2	2	3		2	7	3		2	4	14		2	3	1		2	14
1	1	0		2	7	11		2	4	9		2	5	10		2	6	4		2	6	0		2	4	7		2	1	3		2	4	8		2	4	8		2	3	13		2	4	1		2	24
2	4	11		2	4	17		2	3	8		2	5	6		2	8	5		2	24	0		2	7	5		2	11	27		2	4	2		2	3	3		2	4	15		2	8	1		2	46
2	4	4		2	2	2		2	8	9		2	3	2		2	3	6		2	1	2		2	2	0		2	0	1		2	2	9		2	4	12		2	4	7		2	0	13		2	38
2	6	5		2	2	3		2	5	10		2	3	2		2	4	0		2	9	11		2	5	4		2	0	13		2	2	3		2	12	3		2	6	9		2	2	4		2	16
2	2	2		2	13	10		2	8	7		2	7	15		2	3	2		2	11	0		2	10	4		2	3	6		2	1	3		2	3	8		2	9	10		2	3	4		2	21
2	6	1		2	12	6		2	16	13		2	2	7		2	4	1		2	20	5		2	0	2		2	1	6		2	4	1		2	4	12		2	2	2		2	11	3		2	15
2	7	4		2	4	4		2	22	15		2	2	5		2	4	10		2	23	10		2	2	4		2	5	13		2	3	9		2	1	15		2	0	3		2	10	1		2	36
2	6	2		2	6	9		2	8	10		2	7	13		2	2	2		2	8	10		2	1	7		2	4	24		2	5	11		2	5	6		2	4	2		2	5	4		2	20
2	1	3		2	6	3		2	1	7		2	4	4		2	10	6		2	5	6		2	0	4		2	3	8		2	0	0		2	10	19		2	4	8		2	0	5		2	14
2	3	7		2	4	10		2	9	13		2	3	4		2	5	11		2	17	3		2	3	0		2	1	2		2	6	8		2	3	24		2	7	9		2	2	2		2	11
2	2	2		2	4	8		2	10	5		2	7	12		2	4	5		2	4	18		2	13	7		2	2	8		2	10	8		2	4	14		2	2	9		2	4	4		2	32
2	4	4		2	15	10		2	5	5		2	4	4		2	4	2		2	4	1		2	6	3		2	1	3		2	5	3		2	2	7		2	3	3		2	2	1		2	10
2	3	4		2	7	9		2	15	6		2	0	4		2	7	4		2	2	2		2	16	12		2	2	4		2	3	2		2	3	9		2	9	4		2	5	1		2	31
2	1	1		2	6	9		2	0	15		2	2	9		2	8	4		2	2	10		2	2	1		2	2	12		2	2	6		2	1	29		2	4	12		2	4	0		2	29
2	8	3		2	2	9		2	17	10		2	5	6		2	5	3		2	3	2		2	1	1		2	0	2		2	2	3		2	1	8		2	2	8		2	2	11		2	14
2	1	5		2	5	11		2	1	5		2	2	2		2	5	1		2	9	3		2	4	0		2	2	4		2	2	0		3	6	5		2	3	9		2	0	2		2	27
2	6	3		2	4	2		2	18	9		2	3	3		2	6	2		2	6	5		2	3	1		2	5	2		2	6	5		3	4	3		2	1	14		2	1	16		2	24
2	3	1		2	5	14		2	4	3		2	11	23		2	5	0		2	4	8		2	10	4		2	1	11		2	1	6		3	5	3		2	10	4		2	0	2		2	18
2	5	5		2	6	10		2	8	15		2	1	3		2	1	3		2	1	6		2	2	0		2	8	18		2	1	1		3	4	7		2	1	10		2	1	8		2	17
2	9	5		2	3	9		2	2	5		2	9	11		2	10	5		2	16	1		2	7	8		2	5	12		2	8	5		3	8	5		2	4	13		2	2	6		2	28
2	4	6		2	10	7		2	1	1		2	2	2		2	1	3		2	3	5		2	5	7		2	3	3		2	2	7		3	9	1		2	9	3		2	3	2		2	14
2	5	1		2	4	12		2	5	3		2	9	16		2	4	8		2	7	2		2	1	0		2	1	6		2	2	8		3	5	5		2	5	9		2	1	1		2	11
2	3	5		2	5	8		2	6	7		2	3	4		2	14	4		2	5	5		2	3	2		2	0	7		2	6	4		3	10	0		2	3	8		2	1	2		2	1
2	8	7		2	7	11		2	13	22		2	5	8		2	7	9		2	11	10		2	5	0		2	1	7		2	10	5		3	9	10		2	2	5		2	5	1		2	30
2	7	2		2	7	12		2	4	7		2	1	3		2	3	8		2	5	6		2	0	0		2	1	6		2	0	6		3	13	1		2	10	6		2	8	4		2	13
2	8	2		2	7	13		2	11	7		2	4	5		2	8	2		2	10	1		2	1	0		2	4	11		2	3	1		3	5	4		2	2	13		2	0	1		2	12
2	9	9		2	9	15		2	9	18		2	1	4		2	5	4		2	2	3		2	0	4		2	3	15		2	5	6		3	8	8		2	5	5		2	0	4		2	10
2	3	6		2	3	7		2	12	0		2	2	4		2	3	4		2	12	11		2	0	0		2	1	4		2	6	12		3	5	2		2	8	11		2	3	6		2	21
2	20	9		2	5	15		2	1	4		2	8	12		2	3	1		2	14	2		2	1	0		2	2	3		2	3	9		3	3	5		2	3	13		2	6	2		2	10
2	12	12		2	0	5		2	15	13		2	1	2		2	12	8		2	0	2		3	5	9		2	2	7		2	6	3		3	9	6		2	9	5		2	0	2		2	12
2	4	9		2	6	11		2	14	11		2	1	5		2	6	4		2	2	5		3	1	10		2	0	4		2	6	5		3	6	6		2	3	1		2	3	0		2	6
2	9	2		2	9	15		2	8	4		2	1	2		2	1	2		2	21	10		3	4	9		2	3	6		2	9	9		3	10	2		2	5	5		2	1	0		2	1
2	11	5		2	8	2		2	2	6		2	3	5		2	5	4		2	6	5		3	6	3		2	5	12		2	2	5		3	6	9		2	1	14		2	2	3		2	2
2	2	10		2	5	12		2	11	9		2	1	3		2	4	1		2	22	2		3	2	5		2	7	8		2	10	19		3	4	6		2	4	8		2	1	11		2	5
2	10	5		2	4	2		2	5	4		2	3	2		2	7	7		2	1	8		3	10	5		2	4	3		2	3	13		3	5	14		2	0	6		2	1	1		2	5
2	5	5		2	11	12		2	8	11		2	1	10		2	4	4		2	20	7		3	2	6		2	5	4		2	6	4		3	4	2		2	3	9		2	1	0		2	0
2	6	4		2	6	5		2	13	11		2	1	5		2	6	1		2	3	2		3	5	11		2	5	5		2	4	4		3	12	1		2	1	8		2	5	6		2	1
2	8	9		2	8	13		2	11	4		2	2	7		2	4	9		2	2	2		3	2	2		2	0	5		2	5	5		3	7	11		2	7	8		2	3	3		2	6
2	3	9		2	5	0		2	19	12		2	4	3		2	2	1		2	5	3		3	3	14		2	0	2		2	1	3		3	8	3		2	3	6		2	3	5		3	24
2	5	4		2	12	7		2	11	9		2	7	6		2	6	3		2	7	13		3	1	3		2	2	17		2	8	4		3	9	6		2	4	5		2	1	1		3	34
2	8	2		2	7	11		2	2	4		2	1	14		2	8	3		2	23	5		3	1	6		2	1	0		2	7	6		3	2	9		2	2	9		2	2	3		3	41
2	4	5		2	6	12		2	3	5		2	1	3		2	3	0		2	7	1		3	1	7		2	0	5		2	15	5		3	4	23		2	4	3		2	0	0		3	15
2	5	7		2	7	10		2	5	9		2	12	22		2	6	0		2	0	0		3	1	1		2	6	6		2	10	5		3	9	2		2	7	9		2	2	5		3	33
2	4	3		2	11	7		2	5	9		2	1	4		2	1	1		2	9	5		3	3	4		2	4	1		2	1	6		3	9	9		2	6	3		2	3	0		3	42
2	19	7		2	11	14		2	6	4		2	2	4		2	1	2		2	8	1		3	4	12		3	2	6		2	9	7		3	8	0		2	1	2		2	1	0		3	68
2	8	2		2	5	8		2	6	9		2	0	6		2	3	2		2	4	1		3	6	7		3	3	12		2	2	9		3	8	2		2	1	5		2	4	0		3	17
2	3	1		2	17	16		2	9	0		2	2	5		2	4	5		2	13	3		3	4	3		3	0	13		2	1	1		3	4	3		2	3	8		2	0	1		3	19
2	1	4		2	8	7		2	8	13		2	3	9		2	8	15		2	2	5		3	2	7		3	14	9		2	5	9		3	7	12		2	7	10		2	5	2		3	18
2	3	7		2	8	5		2	9	15		2	4	4		2	4	6		2	17	20		3	5	2		3	0	3		2	4	3		3	6	17		2	2	7		2	3	6		3	42
2	6	3		2	10	13		2	13	5		2	2	9		2	10	10		2	20	1		3	2	3		3	5	9		2	6	3		3	7	11		2	2	16		2	1	5		3	24
2	13	7		2	8	6		2	2	9		2	6	9		2	4	2		2	3	0		3	9	5		3	7	8		2	2	6		3	3	4		2	3	11		2	0	1		3	42
2	5	8		2	11	5		2	15	7		2	5	7		2	2	0		2	1	6		3	2	2		3	6	4		2	13	11		3	3	11		2	1	6		2	3	7		3	22
2	4	4		2	9	18		2	2	5		2	1	2		2	2	2		2	19	4		3	4	4		3	0	3		2	2	6		3	4	3		2	3	10		2	2	1		3	38
2	6	7		2	7	8		2	11	12		2	7	16		2	6	3		2	4	3		3	10	12		3	2	6		2	8	6		3	9	10		2	2	8		2	2	2		3	30
2	6	3		2	6	4		2	5	4		2	2	3		2	2	1		2	1	2		3	7	6		3	4	5		2	3	3		3	5	20		2	7	13		2	4	1		3	52
2	2	3		2	9	3		2	8	13		2	3	8		2	9	4		2	7	6		3	2	3		3	1	5		2	6	5		3	7	4		2	10	1		2	5	2		3	44
2	11	12		2	4	5		2	10	14		2	2	4		2	3	2		2	16	4		3	4	5		3	5	15		2	7	9		3	9	2		2	3	9		2	0	18		3	21
2	2	0		2	2	3		2	18	14		2	1	5		2	4	5		2	2	5		3	0	6		3	0	8		2	7	7		3	3	1		2	1	7		2	7	0		3	27
2	3	0		2	0	1		2	3	11		2	2	2		2	0	0		2	3	2		3	6	4		3	4	8		2	9	13		3	7	3		2	4	8		2	1	0		3	28
2	10	4		2	2	0		2	4	8		2	2	7		2	0	3		2	5	4		3	1	4		3	2	3		2	8	9		3	6	1		2	1	8		2	2	1		3	24
2	3	3		2	3	8		2	8	3		2	2	2		2	4	1		2	2	7		3	3	2		3	8	11		2	1	5		3	4	18		2	3	8		2	0	4		3	36
2	11	11		2	1	1		2	15	17		2	4	2		2	3	2		2	6	3		3	11	21		3	3	4		2	8	10		3	10	10		2	2	2		2	1	2		3	32
2	8	4		2	7	6		2	16	8		2	0	6		2	10	22		2	13	15		3	3	10		3	0	6		2	3	3		3	9	2		2	2	6		2	1	4		3	18
2	1	1		2	1	1		2	4	8		2	0	0		2	0	4		2	2	0		3	6	5		3	3	5		2	7	12		3	7	5		2	1	4		2	2	1		3	13
2	5	1		2	7	12		2	13	6		2	10	22		2	0	3		2	5	4		3	2	6		3	5	8		2	4	9		3	6	11		2	7	9		2	2	1		3	31
2	3	5		2	4	5		2	13	21		2	0	4		2	2	7		2	21	0		3	6	7		3	7	5		2	3	10		3	7	7		2	4	3		2	4	1		3	32
2	3	1		2	0	3		2	4	5		2	0	3		2	5	5		2	1	2		3	3	8		3	5	15		2	4	6		3	7	2		2	7	4		2	3	1		3	34
2	2	3		2	1	0		2	6	13		2	2	7		3	12	2		2	10	3		3	3	2		3	2	3		2	5	2		3	6	7		2	7	9		2	0	0		3	36
2	14	8		2	2	0		2	18	1		2	5	5		3	6	4		2	8	3		3	3	5		3	4	3		2	5	4		3	5	0		2	1	4		2	1	2		3	38
2	13	11		2	2	0		2	6	9		3	15	13		3	6	2		2	0	2		3	1	3		3	2	3		2	2	7		3	1	18		2	3	7		2	1	4		3	30
2	10	8		3	31	24		2	14	15		3	3	4		3	13	7		2	9	1		3	9	5		3	9	12		2	3	6		3	5	8		2	4	5		2	0	5		3	22
2	6	10		3	21	11		2	13	20		3	0	8		3	8	5		2	0	2		3	3	5		3	3	6		2	4	5		3	4	8		3	4	5		3	0	3		3	20
2	10	7		3	22	16		2	10	12		3	2	8		3	4	3		2	4	5		3	8	10		3	2	17		2	14	11		3	7	12		3	5	11		3	7	1		3	23
2	8	8		3	12	16		2	9	9		3	3	8		3	1	3		2	7	2		3	3	6		3	5	11		2	14	14		3	5	6		3	2	17		3	1	14		3	44
2	4	4		3	3	7		2	14	11		3	2	8		3	5	4		2	0	0		3	2	3		3	7	6		2	7	0		3	5	9		3	1	10		3	13	2		3	28
2	2	8		3	10	10		2	6	9		3	6	9		3	5	2		2	4	0		3	9	6		3	4	3		2	6	4		4	5	2		3	1	13		3	2	2		3	27
2	3	7		3	6	5		2	14	8		3	5	10		3	8	1		2	4	0		3	2	6		3	3	6		2	3	2		4	10	11		3	3	4		3	2	7		3	43
2	5	2		3	6	11		2	6	9		3	3	11		3	5	2		2	0	4		3	2	3		3	2	1		2	5	3		4	8	4		3	6	6		3	5	9		3	18
2	3	2		3	9	14		2	6	5		3	5	10		3	7	2		2	1	0		3	1	4		3	18	9		2	5	2		4	7	5		3	1	7		3	6	1		3	27
2	2	1		3	11	25		2	6	7		3	8	13		3	4	8		2	0	2		3	3	2		3	4	10		2	4	1		4	8	9		3	4	8		3	5	2		3	34
2	12	6		3	5	3		2	4	12		3	6	10		3	6	1		2	4	0		3	1	2		3	3	6		2	7	1		4	1	1		3	5	21		3	5	4		3	29
2	0	4		3	11	14		3	6	2		3	2	0		3	5	0		2	7	0		3	1	3		3	1	0		3	17	11		4	4	2		3	4	13		3	0	4		3	37
2	14	8		3	12	12		3	3	5		3	3	9		3	5	6		2	3	2		3	1	7		3	2	7		3	6	7		4	5	1		3	1	4		3	14	4		3	28
2	6	7		3	15	3		3	1	2		3	9	6		3	1	5		2	0	0		3	5	1		3	6	4		3	4	18		4	8	13		3	12	4		3	1	5		3	36
2	3	2		3	9	14		3	2	3		3	2	7		3	4	0		2	8	2		3	6	4		3	2	9		3	7	3		4	3	1		3	6	9		3	8	0		3	37
2	2	2		3	19	21		3	2	0		3	2	5		3	9	3		3	3	6		3	7	3		3	9	20		3	6	7		4	3	13		3	4	5		3	2	5		3	13
2	7	2		3	4	5		3	16	3		3	0	4		3	9	7		3	6	0		3	2	8		3	0	9		3	5	8		4	3	2		3	3	19		3	5	7		3	25
2	8	4		3	24	3		3	3	4		3	4	9		3	11	3		3	0	2		3	1	1		3	6	4		3	9	3		4	5	4		3	5	3		3	4	4		3	22
2	2	5		3	15	31		3	8	13		3	0	1		3	2	2		3	0	0		3	1	1		3	3	20		3	7	16		4	3	4		3	4	10		3	4	2		3	21
2	1	3		3	9	11		3	5	8		3	0	4		3	7	6		3	8	0		3	3	2		3	1	8		3	3	1		4	3	5		3	3	8		3	4	0		3	11
2	6	10		3	4	5		3	2	9		3	0	11		3	10	4		3	1	1		3	1	0		3	3	1		3	6	2		4	7	15		3	2	17		3	10	4		3	35
2	3	5		3	13	22		3	5	1		3	4	5		3	10	4		3	1	1		3	0	1		3	4	12		3	13	15		4	2	12		3	2	14		3	16	4		3	22
2	2	5		3	19	2		3	4	6		3	2	10		3	4	3		3	6	1		3	1	1		3	2	4		3	10	6		4	6	7		3	3	13		3	0	2		3	19
2	4	5		3	16	10		3	1	1		3	1	14		3	8	4		3	1	4		4	2	7		3	5	9		3	8	23		4	7	2		3	11	5		3	11	9		3	15
2	1	0		3	16	15		3	2	4		3	4	15		3	10	2		3	8	1		4	5	12		3	3	1		3	11	11		4	4	4		3	4	8		3	6	1		3	8
2	5	8		3	26	15		3	1	1		3	0	6		3	10	4		3	5	1		4	6	13		3	4	10		3	4	7		4	14	3		3	4	8		3	4	1		3	42
2	2	0		3	26	33		3	12	8		3	2	5		3	7	7		3	5	4		4	4	1		3	4	6		3	7	5		4	5	4		3	5	13		3	12	3		3	46
2	4	3		3	26	14		3	3	6		3	1	2		3	3	4		3	7	1		4	1	3		3	4	8		3	6	9		4	2	2		3	5	15		3	3	2		3	51
2	1	1		3	18	14		3	6	4		3	0	4		3	8	7		3	4	3		4	5	5		3	0	4		3	9	1		4	2	2		3	6	4		3	1	1		3	10
3	4	3		3	20	21		3	5	5		3	4	7		3	6	5		3	7	10		4	1	5		3	0	2		3	4	16		4	5	17		3	1	7		3	1	1		3	7
3	6	5		3	17	20		3	5	3		3	3	1		3	3	1		3	3	1		4	4	19		3	1	0		3	7	2		4	4	13		3	8	8		3	3	1		3	17
3	1	8		3	22	4		3	2	5		3	2	2		3	2	4		3	1	4		4	3	0		3	1	0		3	3	12		4	11	7		3	1	12		3	17	0		3	28
3	2	0		3	18	17		3	7	3		3	0	2		3	2	1		3	4	13		4	2	4		3	1	5		3	19	20		4	6	0		3	5	9		3	0	4		3	26
3	1	6		3	23	13		3	7	15		3	14	22		3	7	6		3	2	0		4	3	1		3	3	3		3	7	2		4	9	3		3	3	6		3	12	1		3	2
3	6	7		3	7	5		3	1	6		3	0	0		3	3	2		3	2	1		4	4	4		3	1	4		3	12	11		4	4	14		3	2	9		3	16	0		3	15
3	3	7		3	23	27		3	11	30		3	0	1		3	9	8		3	0	2		4	9	12		3	8	10		3	4	9		4	7	5		3	6	13		3	1	3		3	5
3	0	7		3	19	7		3	3	1		3	5	3		3	14	7		3	3	0		4	2	2		3	1	0		3	9	11		4	4	12		3	8	19		3	1	2		3	20
3	2	4		3	30	25		3	5	9		3	5	3		3	2	3		3	7	2		4	5	6		3	3	3		3	8	7		4	7	4		3	1	10		3	1	1		3	50
3	8	8		3	18	5		3	4	12		3	0	5		3	14	6		3	0	0		4	1	3		3	6	9		3	11	15		4	7	6		3	6	6		3	11	14		3	11
3	5	1		3	22	3		3	11	1		3	1	3		3	7	5		3	6	6		4	0	1		3	3	1		3	9	10		4	5	8		3	13	4		3	6	3		3	4
3	7	4		3	20	26		3	9	3		3	9	7		3	3	4		3	1	0		4	5	1		3	6	6		3	10	11		4	3	21		3	4	10		3	5	0		3	20
3	3	2		3	8	17		3	9	8		3	1	3		3	3	5		3	7	4		4	2	7		3	2	5		3	4	7		4	5	19		3	10	2		3	8	1		3	3
3	1	3		3	17	17		3	6	7		3	0	2		3	2	1		3	1	2		4	4	6		3	6	13		3	4	9		4	6	9		3	3	3		3	5	8		3	15
3	5	4		3	7	5		3	4	4		3	4	12		3	1	2		3	0	2		4	12	1		3	10	4		3	6	8		4	4	2		3	2	14		3	3	4		3	3
3	1	2		3	13	19		3	1	2		3	0	2		3	2	2		3	2	2		4	0	4		3	3	8		3	17	13		4	6	9		3	6	5		3	4	1		4	32
3	8	2		3	22	5		3	3	4		3	0	0		3	2	3		3	2	2		4	1	5		3	5	12		3	7	5		4	3	11		3	12	11		3	1	6		4	28
3	3	6		3	20	23		3	1	10		3	2	0		3	14	5		3	2	1		4	1	3		3	3	6		3	4	1		4	6	4		3	4	9		3	9	3		4	30
3	3	5		3	21	17		3	12	6		3	0	0		3	2	1		3	1	1		4	4	6		3	1	8		3	3	1		4	6	1		3	10	12		3	11	0		4	28
3	6	3		3	18	12		3	12	10		3	0	5		3	3	1		3	6	2		4	1	5		3	1	1		3	4	4		4	5	3		3	3	8		3	8	5		4	28
3	3	3		3	14	17		3	0	3		3	1	3		3	2	2		3	3	9		4	1	3		4	4	13		3	3	1		4	5	9		3	2	9		3	0	2		4	24
3	2	3		3	34	24		3	1	4		3	0	4		3	13	15		3	1	2		4	3	4		4	2	8		3	8	5		4	2	4		3	6	17		3	19	3		4	47
3	4	4		3	4	1		3	14	15		3	0	7		3	10	3		3	3	1		4	4	1		4	5	6		3	11	5		4	7	2		3	4	11		3	23	4		4	32
3	4	4		3	26	18		3	8	3		3	5	9		3	4	0		3	1	3		4	3	1		4	4	6		3	4	17		4	2	21		3	0	9		3	9	0		4	41
3	12	9		3	29	15		3	2	10		3	2	1		3	8	9		3	11	4		4	7	5		4	11	6		3	13	8		4	3	6		3	4	8		3	0	11		4	26
3	7	5		3	29	17		3	5	4		3	0	12		3	7	6		3	1	0		4	5	7		4	1	3		3	6	2		4	10	5		3	2	6		3	13	0		4	20
3	2	3		3	16	20		3	3	8		3	6	9		3	14	3		3	6	13		4	5	1		4	10	17		3	13	20		4	4	7		3	6	5		3	1	1		4	8
3	8	5		3	24	12		3	11	5		3	7	5		3	14	8		3	7	1		4	10	17		4	6	6		3	10	10		4	6	20		3	5	10		3	7	5		4	36
3	6	7		3	26	19		3	8	8		4	9	9		3	2	4		3	3	3		4	4	4		4	5	1		3	3	2		4	5	12		3	6	7		3	1	0		4	23
3	5	4		3	20	13		3	2	5		4	2	8		3	4	9		3	1	0		4	3	10		4	2	6		3	5	3		4	4	5		3	5	6		3	17	0		4	34
3	2	6		3	21	24		3	4	4		4	8	9		3	5	4		3	0	3		4	4	5		4	9	9		3	4	5		4	4	13		3	6	8		3	2	6		4	35
3	3	6		3	25	16		3	2	3		4	9	12		3	1	2		3	0	0		4	5	7		4	1	5		3	6	12		4	3	14		3	1	13		3	1	3		4	34
3	10	1		3	11	24		3	2	4		4	3	7		3	8	6		3	1	2		4	1	0		4	3	7		3	6	4		4	3	32		3	3	7		3	15	2		4	38
3	1	8		3	14	8		3	6	12		4	7	7		3	3	3		3	5	3		4	4	4		4	0	3		3	3	4		4	9	1		3	12	11		3	1	0		4	38
3	7	8		3	18	20		3	4	6		4	10	9		3	11	4		3	4	2		4	8	2		4	2	8		3	8	8		4	7	12		3	7	11		3	8	0		4	43
3	3	3		3	12	11		3	14	15		4	4	16		3	8	5		3	2	0		4	2	5		4	2	8		3	3	10		4	3	16		3	1	7		3	3	0		4	33
3	5	5		3	13	21		3	1	3		4	8	14		3	6	8		3	2	2		4	1	9		4	0	7		3	5	2		4	2	17		3	2	11		3	8	0		4	26
3	7	5		3	16	20		3	0	1		4	4	10		3	1	3		3	2	0		4	3	3		4	0	4		3	4	5		4	1	2		3	8	5		3	1	4		4	33
3	6	15		3	30	6		3	5	1		4	3	4		3	9	1		3	0	0		4	6	0		4	3	4		3	15	17		4	2	33		3	1	7		3	7	2		4	27
3	6	5		3	17	26		3	9	4		4	4	4		3	7	6		3	2	1		4	17	15		4	2	6		3	4	4		4	1	14		3	12	3		3	1	0		4	19
3	9	7		3	9	8		3	1	1		4	7	7		3	2	2		3	0	3		4	2	4		4	4	4		3	8	4		4	4	1		3	1	18		3	2	2		4	30
3	3	1		3	17	23		3	2	2		4	1	2		3	1	3		3	0	3		4	4	5		4	2	3		3	7	12		5	6	5		3	5	8		3	0	3		4	24
3	6	7		3	17	6		3	13	13		4	15	14		3	0	1		3	17	3		4	4	8		4	5	3		3	4	13		5	4	10		3	3	6		3	5	0		4	43
3	1	5		3	10	14		3	2	8		4	4	4		3	10	3		3	1	0		4	7	10		4	3	1		3	7	5		5	5	1		3	10	3		3	1	2		4	34
3	3	3		3	29	11		3	1	2		4	1	5		3	7	4		3	3	3		4	4	5		4	1	0		3	6	13		5	6	15		3	3	4		3	6	2		4	14
3	5	4		3	16	11		3	0	1		4	7	4		3	10	5		3	1	0		4	11	5		4	2	1		3	8	7		5	4	10		3	6	4		3	6	0		4	40
3	3	2		3	6	17		3	9	3		4	5	6		3	0	1		3	6	2		4	5	8		4	1	6		3	5	16		5	4	8		3	2	2		3	1	2		4	36
3	3	4		3	8	16		3	0	3		4	1	4		3	7	5		3	1	2		4	2	8		4	3	1		3	5	0		5	9	3		3	4	5		3	1	1		4	34
3	3	6		3	9	10		3	8	6		4	0	6		3	0	0		3	3	7		4	10	5		4	1	6		3	7	1		5	5	5		3	4	8		3	1	2		4	44
3	0	1		3	5	6		3	1	5		4	6	3		3	1	0		3	5	1		4	0	2		4	3	5		3	14	12		5	5	5		3	1	2		3	1	0		4	30
3	7	4		4	27	13		3	0	2		4	3	12		4	5	6		3	5	4		4	6	6		4	6	2		3	8	12		5	5	24		3	4	5		3	3	1		4	27
3	5	1		4	9	6		3	9	5		4	6	5		4	6	1		3	2	1		4	5	4		4	6	8		3	20	10		5	6	4		3	3	1		3	0	1		4	31
3	2	6		4	6	3		3	6	9		4	6	5		4	5	5		3	0	1		4	3	4		4	1	4		3	17	10		5	3	5		4	6	17		3	1	0		4	32
3	2	1		4	10	3		3	3	6		4	3	5		4	12	10		3	2	0		4	4	6		4	4	2		3	10	12		5	5	12		4	2	24		4	2	1		4	36
3	4	3		4	14	5		3	2	1		4	3	9		4	7	3		3	1	0		4	3	9		4	1	4		3	4	5		5	8	2		4	3	7		4	6	1		4	30
3	0	2		4	15	2		3	5	4		4	3	6		4	12	4		3	0	1		4	2	2		4	6	1		3	5	7		5	8	10		4	15	1		4	4	4		4	49
3	1	4		4	5	1		3	1	10		4	3	11		4	8	3		3	13	0		4	2	2		4	2	6		3	4	16		5	3	13		4	7	12		4	2	3		4	31
3	2	2		4	27	3		3	1	2		4	7	6		4	11	7		3	7	2		4	3	1		4	2	2		3	13	6		5	2	17		4	2	5		4	1	1		4	38
3	5	3		4	17	9		3	9	4		4	7	3		4	1	4		3	5	0		4	0	1		4	3	2		3	18	14		5	2	1		4	1	11		4	3	2		4	9
3	7	4		4	5	2		3	4	10		4	3	2		4	12	5		3	2	2		4	17	12		4	3	5		3	22	10		5	7	1		4	1	2		4	1	9		4	33
3	11	6		4	6	11		3	1	5		4	7	2		4	12	7		3	0	1		4	5	2		4	2	2		3	10	15		5	8	3		4	0	5		4	3	3		4	35
3	4	7		4	19	11		3	1	3		4	2	3		4	7	2		3	6	0		4	4	3		4	10	5		3	5	12		5	2	11		4	4	15		4	2	1		4	32
3	9	3		4	14	8		3	0	6		4	15	21		4	7	1		3	0	2		4	1	1		4	3	3		3	14	17		5	5	3		4	2	13		4	7	2		4	29
3	13	13		4	13	8		3	1	6		4	18	13		4	2	3		3	1	0		5	10	6		4	1	2		3	0	1		5	5	7		4	10	2		4	4	2		4	47
3	10	6		4	16	4		3	3	5		4	6	2		4	6	4		3	1	0		5	4	6		4	2	0		3	21	19		5	4	2		4	3	13		4	3	5		4	19
3	2	3		4	1	1		4	5	4		4	4	5		4	7	3		3	0	0		5	2	6		4	14	13		3	8	12		5	5	8		4	5	5		4	4	1		4	46
3	7	3		4	9	20		4	8	2		4	7	5		4	10	4		3	1	3		5	5	4		4	1	3		3	5	4		5	7	11		4	9	7		4	3	3		4	26
3	1	4		4	14	7		4	6	8		4	2	6		4	6	2		3	2	0		5	5	5		4	1	7		3	12	10		5	5	10		4	6	4		4	6	4		4	30
3	7	7		4	10	10		4	5	0		4	10	8		4	7	2		3	1	1		5	2	4		4	5	4		3	12	3		5	6	4		4	5	6		4	2	2		4	25
3	2	1		4	7	6		4	7	8		4	2	5		4	9	14		3	2	0		5	7	9		4	2	6		3	5	4		5	8	12		4	8	10		4	2	0		4	38
3	10	5		4	16	7		4	10	1		4	14	18		4	5	6		3	0	0		5	2	1		4	1	3		3	9	5		5	4	16		4	3	4		4	4	2		4	57
3	1	5		4	11	6		4	14	4		4	4	3		4	4	4		3	2	5		5	6	5		4	1	4		4	9	10		5	3	4		4	0	15		4	1	0		4	26
3	4	6		4	10	2		4	4	5		4	2	3		4	8	5		3	1	0		5	6	1		4	4	7		4	13	8		5	2	8		4	5	18		4	2	1		4	33
3	3	3		4	26	9		4	7	3		4	6	8		4	6	5		3	17	1		5	1	3		4	2	3		4	11	9		5	7	4		4	2	15		4	4	4		4	26
3	1	1		4	13	14		4	12	10		4	4	5		4	12	4		3	1	0		5	3	3		4	1	3		4	18	4		5	11	6		4	3	25		4	2	1		4	37
3	4	3		4	5	6		4	11	1		4	1	9		4	4	7		3	11	3		5	4	5		4	3	3		4	11	5		5	10	3		4	6	11		4	1	3		4	17
3	5	11		4	14	4		4	12	11		4	0	5		4	5	3		3	1	0		5	1	2		4	1	4		4	8	7		5	14	9		4	3	5		4	1	3		4	14
3	4	6		4	20	6		4	24	2		4	1	0		4	6	4		4	7	8		5	3	3		4	1	0		4	10	22		5	5	21		4	0	11		4	3	5		4	29
3	1	7		4	2	5		4	2	1		4	3	3		4	6	4		4	2	6		5	0	2		4	1	0		4	4	6		5	6	1		4	2	13		4	0	7		4	14
3	2	5		4	25	12		4	11	5		4	1	8		4	11	6		4	3	8		5	2	2		4	1	1		4	4	2		5	7	4		4	4	11		4	2	2		4	30
3	4	6		4	4	9		4	11	8		4	3	12		4	7	3		4	8	10		5	6	2		4	3	3		4	26	5		5	7	1		4	4	3		4	2	3		4	8
3	1	4		4	3	0		4	9	4		4	1	12		4	7	4		4	2	5		5	2	4		4	3	3		4	10	7		5	9	3		4	3	12		4	8	1		4	3
3	0	0		4	16	4		4	5	4		4	0	4		4	2	6		4	6	6		5	2	2		4	1	0		4	11	12		5	3	8		4	0	22		4	7	1		4	18
3	3	1		4	20	14		4	7	3		4	3	5		4	10	7		4	9	7		5	3	5		4	1	1		4	7	1		5	6	2		4	5	21		4	3	0		4	0
3	4	7		4	16	6		4	4	3		4	4	3		4	3	2		4	3	11		5	1	5		4	2	0		4	32	16		5	7	3		4	5	5		4	3	2		4	19
3	6	2		4	24	12		4	10	5		4	5	4		4	12	11		4	6	12		5	3	1		4	1	0		4	14	10		5	3	8		4	3	10		4	5	2		5	27
3	0	4		4	10	6		4	5	1		4	4	7		4	4	3		4	4	10		5	4	6		4	0	0		4	13	11		5	3	3		4	9	7		4	3	2		5	32
3	6	2		4	13	9		4	15	7		4	6	7		4	5	6		4	3	1		5	5	3						4	9	11		5	4	13		4	3	4		4	5	1		5	30
3	1	6		4	4	6		4	12	2		4	0	8		4	7	10		4	4	2		5	3	5						4	7	11		5	11	3		4	3	3		4	2	1		5	33
3	2	5		4	6	8		4	13	12		4	5	4		4	9	7		4	6	7		5	3	3						4	14	9		5	3	6		4	0	11		4	2	2		5	38
3	2	1		4	4	10		4	6	4		4	6	10		4	12	6		4	1	1		5	4	4						4	8	13		5	4	11		4	2	8		4	3	2		5	28
4	2	5		4	10	2		4	22	16		4	8	14		4	6	7		4	4	10		5	3	3						4	20	18		5	1	14		4	7	7		4	4	1		5	34
4	1	4		4	9	8		4	12	4		4	6	5		4	11	9		4	2	4		5	2	1						4	17	9		5	5	4		4	5	22		4	6	5		5	54
4	5	3		4	8	14		4	6	5		4	4	4		4	2	3		4	1	5		5	6	1						4	20	19		5	9	19		4	11	2		4	6	1		5	35
4	3	8		4	3	14		4	13	3		4	4	11		4	3	2		4	6	4		5	1	3						4	4	4		5	2	21		4	5	12		4	2	2		5	46
4	3	3		4	6	7		4	8	7		4	2	10		4	7	14		4	5	5		5	1	4						4	20	13		5	2	12		4	10	10		4	4	2		5	49
4	3	3		4	5	3		4	17	11		4	5	4		4	2	3		4	1	4		5	4	3						4	9	17		5	2	7		4	4	5		4	5	3		5	48
4	0	0		4	11	10		4	18	11		4	1	3		4	5	6		4	0	4		5	1	3						4	9	4		5	2	8		4	5	8		4	5	6		5	34
4	0	1		4	26	3		4	14	14		4	2	2		4	15	2		4	6	2		5	2	3						4	12	10		5	1	29		4	2	5		4	1	3		5	33
4	8	15		4	5	1		4	4	8		4	0	13		4	3	7		4	1	11		5	4	4						4	13	5		5	1	7		4	3	4		4	0	0		5	32
4	1	5		4	3	3		4	13	7		4	3	6		4	8	8		4	5	4		5	5	3						4	13	9		5	5	33		4	7	3		4	4	3		5	50
4	5	5		4	16	11		4	10	7		4	8	15		4	13	9		4	5	5		5	2	2						4	7	4		5	1	9		4	8	10		4	2	5		5	32
4	0	2		4	20	16		4	5	20		4	9	2		4	5	1		4	2	5		5	1	1						4	10	12		5	0	1		4	2	12		4	3	1		5	32
4	1	2		4	12	14		4	14	8		4	3	8		4	11	10		4	3	5		5	5	3						4	14	16		6	5	2		4	2	3		4	4	3		5	42
4	5	3		4	18	14		4	8	4		4	9	4		4	2	3		4	1	5		5	1	1						4	12	5		6	10	1		4	4	14		4	6	6		5	27
4	1	6		4	7	2		4	9	11		4	7	10		4	6	5		4	3	11		5	3	1						4	16	6		6	8	4		4	5	15		4	1	0		5	21
4	4	5		4	12	10		4	15	14		4	5	7		4	13	5		4	7	6		5	4	4						4	6	8		6	7	5		4	3	6		4	3	6		5	42
4	1	1		4	5	5		4	19	10		4	4	3		4	1	3		4	5	3		5	3	1						4	12	8		6	8	9		4	9	11		4	4	4		5	20
4	4	8		4	9	9		4	11	13		4	9	10		4	13	11		4	1	2		5	1	2						4	2	6		6	1	1		4	2	6		4	6	2		5	45
4	4	2		4	6	15		4	11	17		4	8	6		4	13	8		4	7	2		5	2	4						4	14	6		6	4	2		4	6	10		4	2	0		5	52
4	4	3		4	9	7		4	18	17		4	2	7		4	0	4		4	2	3		5	1	0						4	11	6		6	5	1		4	1	10		4	4	2		5	33
4	6	5		4	10	8		4	19	10		4	10	22		4	3	4		4	10	6		5	4	5						4	9	13		6	8	13		4	5	4		4	2	6		5	29
4	1	2		4	21	13		4	9	12		4	3	7		4	10	8		4	6	12		5	3	1						4	8	6		6	3	1		4	2	11		4	2	4		5	33
4	2	4		4	6	4		4	10	3		4	6	3		4	8	5		4	4	2		5	1	5						4	7	7		6	3	13		4	1	6		4	2	1		5	64
4	2	5		4	14	16		4	10	5		4	5	6		4	11	2		4	4	3		5	3	2						4	11	14		6	3	2		4	8	5		4	0	2		5	43
4	1	3		4	5	6		4	8	10		4	3	3		4	9	4		4	7	5		5	2	0						4	21	17		6	5	4		4	4	10		4	2	1		5	19
4	1	5		4	7	9		4	8	9		4	5	11		4	1	0		4	2	4		5	0	1						4	5	4		6	3	4		4	10	4		4	3	6		5	48
4	5	6		4	18	16		4	5	3		5	2	1		4	3	1		4	8	7		5	0	0						4	7	4		6	3	5		4	5	4		4	4	3		5	33
4	5	3		4	17	13		4	8	12		5	5	8		4	4	5		4	2	5		5	5	6						4	16	18		6	7	15		4	1	3		4	6	1		5	42
4	2	1		4	3	3		4	9	8		5	4	1		4	1	1		4	14	7		5	3	2						4	26	16		6	2	12		4	1	8		4	4	2		5	46
4	6	6		4	8	4		4	9	0		5	2	1		4	3	1		4	4	1		5	3	1						4	5	8		6	6	7		4	3	8		4	7	2		5	46
4	2	3		4	6	11		4	20	14		5	2	1		4	2	0		4	2	2		5	1	1						4	5	2		6	7	2		4	2	7		4	2	0		5	35
4	7	0		4	16	10		4	8	5		5	3	5		4	2	9		4	5	8		5	1	3						4	21	6		6	4	4		4	5	7		4	4	1		5	40
4	11	10		4	4	3		4	3	4		5	7	11		4	1	5		4	4	2		5	4	4						4	12	17		6	14	3		4	2	15		4	2	1		5	39
4	2	4		4	5	5		4	11	6		5	7	14		4	4	4		4	1	7		5	1	1						4	12	9		6	5	4		4	3	7		4	4	3		5	34
4	9	5		4	2	10		4	7	8		5	2	4		4	5	3		4	0	5		5	1	0						4	28	13		6	2	2		4	1	5		4	2	1		5	50
4	14	14		4	13	22		4	8	8		5	6	12		4	4	2		4	1	0		5	1	0						4	21	19		6	2	2		4	6	6		4	0	1		5	36
4	6	4		4	7	10		4	13	10		5	5	3		4	6	7		4	3	3		5	2	1						4	7	4		6	5	17		4	4	1		4	2	2		5	30
4	7	4		4	18	5		4	24	17		5	5	6		4	1	1		4	1	8		5	3	3						4	11	11		6	4	13		4	5	4		4	0	0		5	38
4	1	4		4	3	0		4	6	9		5	4	5		4	0	1		4	3	12		5	0	0						4	10	12		6	11	1		4	2	0		4	1	2		5	21
4	7	4		5	2	7		4	11	9		5	0	0		4	1	3		4	1	9		5	1	2						4	18	11		6	6	0		4	4	8		4	1	2		5	25
4	6	2		5	8	6		4	10	10		5	2	4		4	1	4		4	0	2		5	2	2						4	5	6		6	9	3		4	1	8		4	2	3		5	33
4	4	4		5	7	8		4	10	7		5	8	12		4	2	7		4	3	4		5	0	0						4	3	7		6	5	14						5	1	5		5	26
4	2	4		5	10	10		4	8	12		5	2	3		4	10	22		4	3	3		5	1	1						4	12	13		6	7	6						5	0	1		5	28
4	3	4		5	9	16		4	5	7		5	7	10		4	3	7		4	5	4		5	1	0						4	12	15		6	4	12						5	1	3		5	24
4	8	10		5	14	6		4	8	9		5	0	4		4	6	3		4	3	6		5	1	7						4	10	7		6	7	4						5	4	15		5	34
4	6	2		5	4	4		4	8	7		5	5	6		4	5	6		4	5	6		6	5	13						4	8	1		6	7	6						5	2	1		5	15
4	1	5		5	5	6		4	7	1		5	3	3		4	3	3		4	0	6		6	2	8						4	4	7		6	5	8						5	0	4		5	41
4	0	4		5	5	2		4	9	10		5	12	24		4	5	11		4	4	2		6	7	8						4	13	11		6	3	21						5	1	1		5	13
4	6	10		5	6	4		4	16	6		5	1	1						4	2	8		6	4	7						4	3	4		6	5	19						5	0	3		5	33
4	12	11		5	5	5		4	7	11		5	5	10						4	6	12		6	11	7						4	9	10		6	6	9						5	2	0		5	34
4	2	5		5	5	3		4	3	5		5	2	6						4	5	5		6	2	5						4	2	1		6	4	2						5	0	1		5	37
4	6	15		5	11	3		4	10	1		5	1	3						4	4	4		6	12	17						4	12	13		6	6	9						5	1	1		5	22
4	8	10		5	13	7		4	4	8		5	10	7						4	3	7		6	6	6						4	14	8		6	3	11						5	1	0		5	27
4	2	5		5	5	7		4	15	7		5	7	6						4	2	10		6	5	1						4	6	17		6	6	4						5	3	1		5	22
4	3	4		5	8	2		4	8	4		5	2	2						4	5	3		6	2	6						4	3	4		6	6	1						5	1	3		5	12
4	0	11		5	5	3		4	12	2		5	2	2						4	1	2		6	11	10						4	4	8		6	5	3						5	0	6		5	33
4	2	16		5	12	11		4	13	0		5	3	2						4	2	2		6	4	5						4	24	14		6	5	9						5	1	2		5	22
4	4	13		5	12	6		4	21	2		5	10	4						4	0	7		6	3	7						4	13	9		6	2	5						5	0	8		5	54
4	11	19		5	5	7		4	8	1		5	3	6						4	3	3		6	0	3						4	11	4		6	7	2						5	1	2		5	49
4	3	7		5	8	5		4	10	14		5	3	3						4	7	10		6	2	8						4	27	9		6	2	21						5	0	0		5	38
4	9	14		5	6	6		5	11	1		5	1	1						4	6	2		6	2	8						4	5	9		6	3	6						5	2	1		5	11
4	2	2		5	4	1		5	3	0		5	4	4						4	3	7		6	0	7						4	3	4		6	10	2						5	2	6		5	14
4	6	5		5	0	4		5	10	9		5	0	0						4	6	4		6	0	4						4	6	10		6	4	7						5	3	1		5	20
4	7	6		5	10	9		5	22	2		5	3	1						4	5	10		6	3	4						4	7	8		6	6	20						5	2	0		5	12
4	2	12		5	5	1		5	34	8		5	10	20						4	4	5		6	2	7						4	8	6		6	5	12						5	0	3		5	6
4	1	2		5	4	5		5	11	11		5	1	6						4	3	2		6	4	4						4	7	15		6	4	5						5	4	0		5	8
4	2	3		5	2	12		5	6	0		5	0	2						4	6	7		6	3	3						5	6	4		6	4	13						5	3	1		5	31
4	7	5		5	4	7		5	9	0		5	9	7						4	7	4		6	5	4						5	9	15		6	3	14						5	1	2		5	12
4	0	7		5	8	7		5	17	9		5	3	10						4	2	5		6	3	1						5	3	5		6	3	32						5	0	5		5	15
4	10	5		5	1	1		5	11	5		5	6	1						4	7	19		6	1	0						5	5	3		6	8	1						5	4	1		5	26
4	5	1		5	11	2		5	15	2		5	0	4						4	3	6		6	2	1						5	9	6		6	7	12						5	0	2		5	24
4	7	14		5	3	2		5	16	9		5	1	10						4	5	3		6	1	6						5	5	1		6	3	16						5	3	3		5	22
4	9	12		5	2	8		5	17	6		5	4	4						4	4	4		6	3	1						5	6	9		6	2	17						5	1	1		5	12
4	3	2		5	2	5		5	15	10		5	2	13						4	3	2		6	1	6						5	6	10		6	1	2						5	5	3		5	11
4	2	13		5	5	2		5	31	6		5	0	0						4	5	8		6	3	5						5	12	7		6	2	33						5	0	0		5	5
4	6	5		5	10	10		5	11	2		5	3	4										6	6	2						5	14	3		6	1	14						5	2	1		5	7
4	1	10		5	7	4		5	8	7		5	2	0										6	6	8						5	11	11		6	3	1						5	0	6		5	8
4	6	6		5	4	4		5	10	10		5	3	3										6	1	4						5	6	3		6	2	6						5	1	0
4	4	4		5	4	2		5	16	5		5	3	2										6	4	2						5	4	3		6	0	4						5	1	3
4	7	12		5	12	8		5	9	4		5	0	0										6	1	5						5	6	5		6	0	2						5	4	1
4	7	7		5	3	7		5	13	11		5	2	6										6	6	1						5	7	6		6	0	0						5	1	0
4	5	13		5	6	10		5	19	7		6	11	12										6	2	6						5	1	2										5	5	4
4	13	11		5	2	0		5	15	7		6	4	1										6	3	2						5	2	5										5	4	4
4	3	2		5	3	2		5	5	0		6	6	4										6	3	2						5	3	6										5	2	2
4	2	9		5	6	2		5	5	2		6	1	5										6	3	5						5	10	10										5	1	1
4	4	5		5	3	7		5	4	0		6	3	1										6	2	2						5	3	1										5	1	1
4	4	1		5	4	0		5	3	1		6	14	13										6	11	5						5	7	4										5	2	8
4	2	6		5	1	7		5	6	6		6	1	1										6	3	3						5	6	6										5	0	2
4	6	3		5	3	3		5	5	4		6	1	6										6	1	2						5	11	8										5	1	2
4	11	11		5	9	1		5	10	9		6	4	7										6	2	1						5	5	4										5	1	1
4	7	4		5	5	2		5	7	1		6	0	2										6	15	16						5	1	5										5	2	4
4	4	6		5	1	5		5	4	5		6	1	3										6	1	4						5	5	13										5	1	4
4	6	2		5	4	6		5	5	4		6	3	6										6	1	7						5	3	1										5	1	1
4	5	8		5	8	4		5	7	1		6	12	10										6	6	4						5	4	10										5	0	3
4	2	1		5	7	1		5	12	5		6	4	5										6	2	6						5	3	0										5	3	7
4	0	2		5	4	2		5	5	0		6	6	2										6	1	3						5	6	5										5	3	2
5	11	6		5	6	10		5	18	6		6	5	3										6	1	4						5	16	8										5	1	1
5	19	3		5	8	10		5	10	6		6	14	8										6	4	7						5	1	1										5	2	1
5	10	12		5	4	7		5	8	1		6	1	4										6	2	3						5	1	0										5	2	0
5	8	8		5	3	10		5	9	5		6	5	7										6	1	3						5	9	1										5	5	1
5	7	4		5	7	2		5	7	1		6	9	2										6	3	3						5	9	15										5	2	2
5	3	3		5	5	6		5	2	0		6	1	2										6	1	4						5	2	5										5	2	0
5	4	5		5	7	9		5	5	2		6	7	7										6	1	0						5	2	2										5	2	1
5	8	5		5	4	3		5	9	4		6	4	4										6	1	0						5	2	3										5	0	2
5	2	2		5	3	7		5	3	0		6	6	6										6	2	1						5	8	14										5	1	1
5	18	17		5	4	5		5	11	0		6	0	4										6	3	3						5	18	11										5	1	4
5	5	6		5	5	7		5	5	3		6	7	6										6	5	4						5	3	4										5	1	1
5	4	4		5	3	1		5	8	4		6	3	8										6	1	0						5	3	1										5	0	11
5	10	2		5	4	5		5	10	2		6	1	4										6	1	1						5	1	2										5	2	0
5	12	16		5	4	1		5	11	9		6	8	7										6	3	2						5	3	0										5	1	1
5	11	6		5	5	4		5	20	1		6	3	2										6	1	0						5	3	5										5	3	3
5	6	1		5	4	10		5	4	1		6	1	3										6	0	0						5	3	0										5	2	0
5	16	7		5	7	3		5	0	6		6	3	6																		5	1	1										5	2	1
5	7	4		5	6	2		5	11	8		6	1	3																		5	9	6										5	4	2
5	17	7		5	5	2		5	15	3		6	1	2																		5	7	6										5	4	1
5	13	5		5	3	1		5	4	3		6	9	16																		5	7	11										5	3	0
5	1	6		5	2	3		5	2	0		6	3	11																		5	7	5										5	3	1
5	15	3		5	4	1		5	22	8		6	3	5																		5	3	4										5	2	0
5	1	1		5	5	0		5	10	3		6	4	3																		5	5	11										5	1	2
5	17	6		5	3	0		5	15	9		6	2	1																		5	14	11										5	1	2
5	12	6		5	4	0		5	32	3		6	5	9																		5	5	6										5	0	0
5	7	6		5	4	1		5	4	0		6	5	6																		5	1	4										5	2	4
5	3	5		6	3	7		5	6	4		6	1	3																		5	3	6										5	2	3
5	1	9		6	11	3		5	16	8		6	1	3																		5	7	10										5	0	2
5	4	0		6	18	15		5	12	3		6	1	1																		5	9	3										5	2	0
5	7	11		6	7	15		5	12	1		6	3	7																		5	7	11										5	2	0
5	3	3		6	5	16		5	22	4		6	1	3																		5	2	8										5	0	0
5	9	8		6	7	2		5	7	1		6	0	1																		5	7	5										5	0	0
5	2	5		6	17	9		5	2	0		6	4	3																		5	5	5										5	3	0
5	15	6		6	25	8		5	18	2		6	0	2																		5	8	10										5	4	0
5	17	9		6	9	17		5	9	3		6	2	8																		5	6	4										5	1	2
5	4	1		6	10	9		5	7	8		6	0	2																		5	3	0										5	1	2
5	4	5		6	18	10		5	13	0		6	9	5																		5	4	8
5	5	8		6	21	14		5	11	8		6	1	2																		5	2	0
5	10	2		6	3	10		5	15	8		6	14	5																		5	12	8
5	3	2		6	4	9		5	12	5		6	3	2																		5	2	6
5	3	4		6	8	4		5	7	6		6	0	1																		5	6	1
5	7	2		6	16	12		5	12	5		6	0	2																		5	9	13
5	10	4		6	12	8		5	10	1		6	7	4																		5	5	4
5	9	4		6	8	11		5	18	14		6	0	1																		5	3	4
5	7	2		6	8	5		5	10	3		6	2	1																		5	6	8
5	7	1		6	15	2		5	9	6		6	1	4																		5	4	3
5	15	17		6	14	7		5	4	7		6	6	1																		5	3	4
5	2	9		6	10	12		5	6	4		6	2	3																		5	1	2
5	5	7		6	11	3		5	8	4		6	1	1																		5	3	2
5	2	5		6	8	2		5	15	9		6	2	1																		5	12	2
5	7	7		6	6	9		5	5	1		6	5	9																		5	9	5
5	11	4		6	15	11		5	12	6		6	1	1																		5	1	2
5	3	3		6	5	8		5	15	1		6	0	1																		5	2	0
5	9	7		6	17	7		5	25	1		6	1	0																		5	7	10
5	12	8		6	6	22		5	6	6		6	0	2																		5	5	2
5	9	6		6	12	4		5	1	0		6	2	2																		5	4	7
5	16	8		6	6	18		5	3	0		6	2	8																		5	1	6
5	2	4		6	7	10						6	0	6																		5	4	4
5	13	13		6	14	8						6	11	36																		5	1	9
5	3	4		6	16	22						6	1	5																		5	0	1
5	5	8		6	10	13						6	2	2																		5	4	3
5	4	4		6	15	13						6	3	1																		5	5	3
5	9	9		6	14	19						6	0	9																		5	9	5
5	9	4		6	11	16						6	1	0																		5	5	5
5	9	4		6	19	12						6	1	3																		6	4	5
5	10	6		6	19	11						6	3	3																		6	3	0
5	7	4		6	9	20						6	1	2																		6	0	0
5	3	5		6	14	0						7	2	7																		6	0	0
5	17	17		6	4	12						7	6	3																		6	2	3
5	12	2		6	25	14						7	5	10																		6	7	4
5	15	12		6	13	5						7	2	2																		6	1	1
5	13	7		6	10	12						7	4	2																		6	8	9
5	3	5		6	10	21						7	2	0																		6	1	5
5	6	1		6	21	18						7	4	8																		6	5	3
5	1	5		6	13	13						7	6	10																		6	3	5
5	7	3		6	11	4						7	7	6																		6	5	10
5	14	10		6	22	25						7	6	2																		6	3	2
5	12	3		6	12	15						7	3	2																		6	3	1
5	2	8		6	20	18						7	6	9																		6	4	6
5	4	6		6	14	31						7	1	3																		6	5	5
5	10	7		6	11	8						7	6	4																		6	6	2
5	8	4		6	7	16						7	2	0																		6	7	3
5	2	3		6	16	27						7	4	7																		6	1	5
5	8	7		6	23	25						7	3	9																		6	8	9
5	9	5		6	3	15						7	3	1																		6	3	0
5	14	11		6	8	4						7	4	5																		6	12	9
5	3	2		6	8	5						7	4	8																		6	3	6
5	2	2		6	12	11						7	6	9																		6	2	8
5	2	6		6	11	18						7	6	10																		6	7	8
5	0	0		6	10	15						7	2	7																		6	4	0
6	9	5		6	7	9						7	4	3																		6	2	7
6	20	5		6	15	21						7	5	7																		6	8	6
6	6	4		6	0	0						7	3	3																		6	4	4
6	4	3		6	5	5						7	1	1																		6	4	3
6	6	6		6	10	4						7	7	1																		6	6	1
6	17	6		6	13	12						7	0	5																		6	4	7
6	14	5		6	11	7						7	5	8																		6	4	0
6	8	5		6	3	9						7	6	5																		6	1	7
6	15	8		6	14	8						7	3	7																		6	0	1
6	18	8		6	19	15						7	1	4																		6	5	9
6	9	8		6	1	0						7	3	7																		6	5	5
6	11	5		6	3	2						7	2	5																		6	3	2
6	7	12		6	2	5						7	3	3																		6	5	4
6	9	12		6	5	11						7	7	5																		6	1	1
6	12	6		6	6	6						7	1	4																		6	5	6
6	11	3		6	8	9						7	5	9																		6	9	5
6	5	4		6	1	1						7	2	2																		6	4	5
6	12	9		7	12	16						7	6	3																		6	2	4
6	6	4		7	12	29						7	2	3																		6	4	1
6	11	7		7	16	30						7	17	8																		6	1	3
6	10	12		7	6	9						7	0	2																		6	5	4
6	6	15		7	11	36						7	10	5																		6	11	7
6	2	4		7	10	31						7	5	6																		6	1	0
6	20	2		7	13	20						7	6	6																		6	4	11
6	15	12		7	3	1						7	5	14																		6	5	11
6	9	6		7	8	6						7	6	11																		6	4	4
6	5	4		7	9	19						7	1	1																		6	5	0
6	9	9		7	11	16						7	2	12																		6	12	6
6	12	8		7	1	10						7	4	4																		6	12	2
6	4	3		7	9	33						7	6	5																		6	6	3
6	24	7		7	2	6						7	5	6																		6	4	6
6	9	5		7	9	15						7	7	4																		6	8	3
6	17	8		7	5	11						7	4	7																		6	5	3
6	6	8		7	10	26						7	6	6																		6	1	4
6	5	5		7	10	15						7	2	0																		6	3	1
6	5	4		7	2	13						7	14	15																		6	0	2
6	19	9		7	6	14						7	3	9																		6	2	5
6	0	5		7	5	18						7	4	3																		6	9	8
6	7	4		7	14	20						7	13	6																		6	4	6
6	7	5		7	8	13						7	10	10																		6	3	2
6	3	1		7	6	9						7	1	4																		6	4	6
6	3	2		7	7	13						7	2	3																		6	2	5
6	4	6		7	20	20						7	2	3																		6	10	4
6	14	9		7	21	24						7	3	2																		6	4	8
6	13	6		7	16	30						7	5	2																		6	6	3
6	4	1		7	3	3						7	3	6																		6	6	5
6	5	4		7	6	11						7	6	9																		6	0	0
6	6	3		7	17	18						7	1	2																		6	3	1
6	4	2		7	10	26						7	0	4																		6	0	1
6	5	5		7	13	9						7	6	9																		6	9	4
6	10	5		7	5	6						7	0	0																		6	1	2
6	1	0		7	4	4						7	2	5																		6	2	5
6	12	5		7	9	11						7	1	3																		6	5	5
6	7	9		7	6	20						7	4	7																		6	5	5
6	2	3		7	9	5						7	1	3																		6	6	1
6	4	3		7	4	10						7	4	1																		6	6	5
6	12	5		7	7	11						7	2	3																		6	7	6
6	2	6		7	8	23						7	4	2																		6	0	4
6	3	1		7	8	17						7	10	3																		6	9	2
6	10	9		7	4	7						7	0	1																		6	5	4
6	17	5		7	9	28						7	9	11																		6	4	5
6	9	5		7	2	9						7	0	2																		6	8	10
6	4	4		7	8	15						7	1	1																		6	0	3
6	8	4		7	9	11						7	3	5
6	10	3		7	11	16						7	3	10
6	10	9		7	10	14
6	10	1		7	5	2
6	5	2		7	4	7
6	4	2		7	9	16
6	8	11		7	5	3
6	12	1		7	2	7
6	5	5		7	5	5
6	2	1		7	10	16
6	10	6		7	6	12
6	10	4		7	11	9
6	5	7		7	1	8
6	6	1		7	2	4
6	5	0		7	2	3
6	2	2		7	10	13
6	1	1		7	10	9
6	7	9		7	2	4
6	4	2		7	4	21
6	13	6		7	10	19
6	6	7		7	10	17
6	2	5		7	3	3
6	2	3		7	4	11
6	1	0		7	2	8
7	10	9		7	6	16
7	4	7		7	11	12
7	2	3		7	8	6
7	10	4		7	12	14
7	5	5		7	7	25
7	7	4		7	6	12
7	8	5		7	2	5
7	7	10		7	3	4
7	8	2		7	15	8
7	4	3		7	4	17
7	1	2		7	1	2
7	7	13		7	8	19
7	7	16		7	4	8
7	3	4		7	12	21
7	2	4		7	1	9
7	3	2		7	13	15
7	3	4		7	5	9
7	9	2		7	2	5
7	9	4		7	8	9
7	7	3		7	9	8
7	11	10		7	9	0
7	3	1		7	8	8
7	0	2		7	7	6
7	7	6		7	1	4
7	1	3		7	5	7
7	4	2		7	3	6
7	4	7		7	1	2
7	6	3		7	3	5
7	5	5		7	6	6
7	2	4		7	4	12
7	6	4		7	1	6
7	3	6		7	8	15
7	10	3		7	7	10
7	2	3
7	1	5
7	5	8
7	3	4
7	4	4
7	12	5
7	3	3
7	5	10
7	4	6
7	4	6
7	3	3
7	0	1
7	5	7
7	3	4
7	2	2
7	6	0
7	6	6
7	2	2
7	2	5
7	4	2
7	3	2
7	7	9
7	3	7
7	5	1
7	3	4
7	7	6
7	3	4
7	1	6
7	2	3
7	0	1
7	3	4
7	6	5
7	3	2
7	1	6
7	1	3
7	1	0
7	4	3
7	8	1
7	9	10
7	8	9
7	1	0
7	3	0
7	2	1
7	4	4
7	0	0
7	12	11
7	8	4
7	4	2
7	4	9
7	1	3
7	7	6
7	5	12
7	1	1
7	3	2
7	0	5
7	4	4
7	2	6
7	4	5
7	5	4
7	0	2
7	3	10
7	3	4
7	12	7
7	8	6
7	1	5
7	2	3
7	1	5
7	15	10
7	5	2
7	2	4
7	2	2
7	6	3
7	5	3
7	5	5
7	5	4
7	1	2
7	6	6
7	1	3
7	0	1
8	3	4
8	4	6
8	5	6
8	8	8
8	4	7
8	3	6
8	7	1
8	9	8
8	13	7
8	15	6
8	5	6
8	13	3
8	8	13
8	4	1
8	4	3
8	2	4
8	5	3
8	8	5
8	19	8
8	9	6
8	7	10
8	3	1
8	5	5
8	2	2
8	6	2
8	9	6
8	6	0
8	2	6
8	5	1
8	11	11
8	10	7
8	13	2
8	1	2
8	9	12
8	2	2
8	6	6
8	7	7
8	4	10
8	5	5
8	4	3
8	10	4
8	9	5
8	4	6
8	2	2
8	0	2
8	8	7
8	3	1
8	6	4
8	3	6
8	9	9
8	10	3
8	10	12
8	8	12
8	9	8
8	1	4
8	4	8
8	4	2
8	5	0
8	6	10
8	3	1
8	10	3
8	2	7
8	3	3
8	4	6
8	2	7
8	6	6
8	10	5
8	0	2
8	5	9
8	10	8
8	7	5
8	6	3
8	1	5
8	6	10
8	3	3
8	0	4
8	2	8
8	5	5
8	4	7
8	5	5
8	8	5
8	3	3
8	10	12
8	5	5
8	5	2
8	2	2
8	0	3
8	5	5
8	11	9
8	4	5
8	4	3
8	5	3
8	3	10
8	3	3
8	9	11
8	4	2
8	2	4
8	8	10
8	0	3
8	2	0
8	0	1
8	0	0
8	6	4
8	2	0
8	0	0
8	0	1
8	2	3
8	0	0
8	1	0
8	4	2
8	3	0
8	2	2
9	5	2
9	14	7
9	6	8
9	5	12
9	2	1
9	8	6
9	4	5
9	12	10
9	13	12
9	9	8
9	12	3
9	3	1
9	10	12
9	10	10
9	6	8
9	17	8
9	3	4
9	15	8
9	16	11
9	7	6
9	8	7
9	13	16
9	0	0
9	17	14
9	7	5
9	13	8
9	4	6
9	18	12
9	9	6
9	7	3
9	11	4
9	9	6
9	2	4
9	8	4
9	15	3
9	21	16
9	8	7
9	6	5
9	10	2
9	6	4
9	7	4
9	7	4
9	10	10
9	18	16
9	5	6
9	8	3
9	25	11
9	2	10
9	4	4
9	10	8
9	11	5
9	9	5
9	7	5
9	7	12
9	18	8
9	9	9
9	5	3
9	8	1
9	3	4
9	6	4
9	5	4
9	12	21
9	5	3
9	9	13
9	3	0
9	6	16
9	8	7
9	5	6
9	2	2
9	7	1
9	2	7
9	6	4
9	10	8
9	4	5
9	8	3
9	3	4
9	17	4
9	7	3
9	11	11
9	5	12
9	2	0
9	2	3
9	17	13
9	6	4
9	1	0
[truncated: 86 more columns]

## Sheet: Ext. Fig. 4e-h
panels e-f
dpr13 puncta count			beat-VI puncta count
Dorsal LPLC2	Ventral LPLC2		Dorsal LPLC2	Ventral LPLC2
43	14		52	19
56	22		40	7
36	9		39	11
40	15		35	18
65	21		33	6
panels g-h
		dpr13 puncta count							beat-VI puncta count
	UAS-Control			UAS-dpr13				UAS-Control			UAS-beat-VI
Dorsal LPLC2	Ventral LPLC2		Dorsal LPLC2	Ventral LPLC2			Dorsal LPLC2	Ventral LPLC2		Dorsal LPLC2	Ventral LPLC2
33	8		75	43			34	5		59	39
53	17		66	41			38	14		64	51
62	15		65	49			35	16		73	45
48	13		79	39			44	13		63	56
55	14		69	43			32	8		60	46
44	19		63	42			29	11		62	38
56	12		70	36			31	14		58	33
				37				6		67
								7

## Sheet: Ext. Fig 4j,l
Beat-VI	mean gray value			Dpr13	mean gray value
background	3.772			background	7.745
dorsal	19.381	15.609		dorsal	26.092	18.347
ventral	10.978	7.206		ventral	15.885	8.14
background	10.823			background	12.778
dorsal	34.166	23.343		dorsal	42.663	29.885
ventral	20.576	9.753		ventral	32.032	19.254
background	11.079			background	13.002
dorsal	34.083	23.004		dorsal	37.552	24.55
ventral	20.744	9.665		ventral	22.663	9.661
background	5.866			background	14.475
dorsal	21.697	15.831		dorsal	34.75	20.275
ventral	13.661	7.795		ventral	24.58	10.105
background	12.878			background	12.251
dorsal	33.478	20.6		dorsal	40.088	27.837
ventral	21.023	8.145		ventral	25.738	13.487

[truncated: 18 more sheets: Fig. 3c, FIg. 3e-g; Ext. Fig 6c-d, Fig. 3h-i, Ext. Fig 8, Fig. 3m,o; Ext. Fig 6e, FIg. 3j,k,l,n; Ext. Fig 9, Ext. Fig 9, Ext. Fig. 6f-g, Ext. Fig. 6k-l, Ext. Fig. 7, Fig. 4d, Fig. 4j, Fig. 4m, Fig. 4l, Ext Fig. 10b-c, Ext Fig. 10g, Ext. Fig. 11c, Ext. Fig. 11d]
