# Supplementary material for: Molecular gradients shape synaptic specificity of a visuomotor transformation
Source: Nature. 2025 Jun 4;644(8076):453–62. doi: 10.1038/s41586-025-09037-4 (PMC12350164; doi:10.1038/s41586-025-09037-4)
Supplement: Supplementary file 4 — Source Data Figs. 1, 2, 3, 4, 5 and Source Data Extended Data Figs. 1, 2, 3, 4, 6, 7, 8, 9, 10, 11 [file 41586_2025_9037_MOESM4_ESM.zip › 2024-09-18368B-f2.xlsx]

## Sheet: Fig. 2d
brain48	beatVI48	dpr1348		brain48	dpr1348	SiaT48
1	2	0		1	11	4
1	4	2		1	12	1
1	8	6		1	14	4
1	4	1		1	6	5
1	5	2		1	8	12
1	2	4		1	9	2
1	2	0		1	3	8
1	2	3		1	15	18
1	2	2		1	0	18
1	7	3		1	11	3
1	1	0		1	4	7
1	15	10		1	0	10
1	1	3		1	7	3
1	2	0		1	16	4
1	3	0		1	21	5
1	1	0		1	7	7
1	2	3		1	10	5
1	3	1		1	4	10
1	5	3		1	12	5
1	2	3		1	3	9
1	3	2		1	3	9
1	5	3		1	4	9
1	3	4		1	7	3
1	5	0		1	7	13
1	2	1		1	15	3
1	8	2		1	5	11
1	5	1		1	6	5
1	1	1		1	11	3
1	5	6		1	7	12
1	1	1		1	5	9
1	8	3		1	9	2
1	2	2		1	17	6
1	4	5		1	10	8
1	8	2		1	14	4
1	6	2		1	6	12
1	1	2		1	3	12
1	5	3		1	10	10
1	2	1		1	10	7
1	9	6		1	12	6
1	5	1		1	4	7
1	6	5		1	7	8
1	10	3		1	12	3
1	14	17		1	3	14
1	7	3		1	7	2
1	1	3		1	13	3
1	1	4		1	3	4
1	1	5		1	0	6
1	1	3		1	2	6
1	8	6		1	13	5
1	0	4		1	4	16
1	4	5		1	11	3
1	9	11		1	7	4
1	3	3		1	1	12
1	2	1		1	8	3
1	2	1		1	12	5
1	6	8		1	0	11
1	11	6		1	15	20
1	1	2		1	1	9
1	5	1		1	0	2
1	8	8		1	1	10
1	2	11		1	4	7
1	5	3		2	2	6
1	1	5		2	3	5
1	4	11		2	7	8
1	2	3		2	1	24
1	4	5		2	9	2
1	10	4		2	7	5
1	2	0		2	6	14
1	5	4		2	14	0
1	6	5		2	7	4
1	5	3		2	6	6
1	11	9		2	4	22
1	3	2		2	6	17
1	4	3		2	4	2
1	5	5		2	6	4
1	12	7		2	6	6
1	26	18		2	4	10
1	11	11		2	2	13
1	2	0		2	6	3
1	4	9		2	4	6
1	2	3		2	2	6
1	7	7		2	4	4
1	3	7		2	1	14
1	2	0		2	1	10
1	2	4		2	3	9
1	3	1		2	3	8
1	4	3		2	5	8
1	2	1		2	3	8
1	5	4		2	6	1
1	1	1		2	7	9
1	1	0		2	1	8
1	1	6		2	5	10
1	2	1		2	3	4
1	1	0		2	7	3
2	4	11		2	4	11
2	4	4		2	6	0
2	6	5		2	3	1
2	2	2		2	5	8
2	6	1		2	0	4
2	7	4		2	2	12
2	6	2		2	1	30
2	1	3		2	3	5
2	3	7		2	4	7
2	2	2		2	8	5
2	4	4		2	0	15
2	3	4		2	3	6
2	1	1		2	1	17
2	8	3		2	1	9
2	1	5		2	1	17
2	6	3		2	2	15
2	3	1		2	3	7
2	5	5		2	4	7
2	9	5		2	0	10
2	4	6		2	0	27
2	5	1		2	0	2
2	3	5		3	15	8
2	8	7		3	14	2
2	7	2		3	16	3
2	8	2		3	22	2
2	9	9		3	9	9
2	3	6		3	21	0
2	20	9		3	11	16
2	12	12		3	11	1
2	4	9		3	12	2
2	9	2		3	16	0
2	11	5		3	13	3
2	2	10		3	14	0
2	10	5		3	13	1
2	5	5		3	18	1
2	6	4		3	8	2
2	8	9		3	8	13
2	3	9		3	18	5
2	5	4		3	25	2
2	8	2		3	6	16
2	4	5		3	13	6
2	5	7		3	14	0
2	4	3		3	11	10
2	19	7		3	22	0
2	8	2		3	11	13
2	3	1		3	16	1
2	1	4		3	19	0
2	3	7		3	13	5
2	6	3		3	14	2
2	13	7		3	21	2
2	5	8		3	11	0
2	4	4		3	18	6
2	6	7		3	24	5
2	6	3		3	9	4
2	2	3		3	20	10
2	11	12		3	17	2
2	2	0		3	28	2
2	3	0		3	10	13
2	10	4		3	17	0
2	3	3		3	24	2
2	11	11		3	14	0
2	8	4		3	15	0
2	1	1		3	8	4
2	5	1		3	17	1
2	3	5		3	7	3
2	3	1		3	18	1
2	2	3		3	16	2
2	14	8		3	11	15
2	13	11		3	22	1
2	10	8		3	18	2
2	6	10		3	20	0
2	10	7		3	14	6
2	8	8		3	21	1
2	4	4		3	27	1
2	2	8		3	33	1
2	3	7		3	16	9
2	5	2		3	17	6
2	3	2		3	2	1
2	2	1		3	1	11
2	12	6		3	22	0
2	0	4		3	19	2
2	14	8		3	10	4
2	6	7		3	6	8
2	3	2		3	6	1
2	2	2		3	23	2
2	7	2		3	22	3
2	8	4		3	8	8
2	2	5		3	9	8
2	1	3		3	11	3
2	6	10		3	7	4
2	3	5		3	9	14
2	2	5		3	10	2
2	4	5		3	4	3
2	1	0		4	31	1
2	5	8		4	23	21
2	2	0		4	20	7
2	4	3		4	27	1
2	1	1		4	17	6
3	4	3		4	30	1
3	6	5		4	29	1
3	1	8		4	28	3
3	2	0		4	16	11
3	1	6		4	27	4
3	6	7		4	25	10
3	3	7		4	22	21
3	0	7		4	12	9
3	2	4		4	35	7
3	8	8		4	17	12
3	5	1		4	30	2
3	7	4		4	17	11
3	3	2		4	19	8
3	1	3		4	19	0
3	5	4		4	18	1
3	1	2		4	24	10
3	8	2		4	18	0
3	3	6		4	19	8
3	3	5		4	18	2
3	6	3		4	18	5
3	3	3		4	30	6
3	2	3		4	15	1
3	4	4		4	5	6
3	4	4		4	30	1
3	12	9		4	22	0
3	7	5		4	20	0
3	2	3		4	19	0
3	8	5		4	19	5
3	6	7		4	13	11
3	5	4		4	26	2
3	2	6		4	27	6
3	3	6		4	10	15
3	10	1		4	22	0
3	1	8		4	16	3
3	7	8		4	23	5
3	3	3		4	40	0
3	5	5		4	27	2
3	7	5		4	17	9
3	6	15		4	20	1
3	6	5		4	23	11
3	9	7		4	9	15
3	3	1		4	15	12
3	6	7		4	3	24
3	1	5		4	18	2
3	3	3		4	23	5
3	5	4		4	7	4
3	3	2		4	21	2
3	3	4		4	10	34
3	3	6		4	19	3
3	0	1		4	12	3
3	7	4		4	10	2
3	5	1		4	16	12
3	2	6		4	4	20
3	2	1		4	23	1
3	4	3		4	4	11
3	0	2		4	21	2
3	1	4		4	17	5
3	2	2		4	15	10
3	5	3		4	4	18
3	7	4		4	20	8
3	11	6		4	36	6
3	4	7		5	18	2
3	9	3		5	14	4
3	13	13		5	14	1
3	10	6		5	13	5
3	2	3		5	7	3
3	7	3		5	11	0
3	1	4		5	14	4
3	7	7		5	9	5
3	2	1		5	16	0
3	10	5		5	12	4
3	1	5		5	20	4
3	4	6		5	20	5
3	3	3		5	7	5
3	1	1		5	9	2
3	4	3		5	11	4
3	5	11		5	11	3
3	4	6		5	12	0
3	1	7		5	9	7
3	2	5		5	10	7
3	4	6		5	20	1
3	1	4		5	17	1
3	0	0		5	13	0
3	3	1		5	15	7
3	4	7		5	10	11
3	6	2		5	11	3
3	0	4		5	3	3
3	6	2		5	9	2
3	1	6		5	19	4
3	2	5		5	8	2
3	2	1		5	14	1
4	2	5		5	9	6
4	1	4		5	11	13
4	5	3		5	15	5
4	3	8		5	8	7
4	3	3		5	8	11
4	3	3		5	0	10
4	0	0		5	5	5
4	0	1		5	8	1
4	8	15		5	6	7
4	1	5		5	18	1
4	5	5		5	15	2
4	0	2		5	13	0
4	1	2		5	11	8
4	5	3		5	4	11
4	1	6		5	13	7
4	4	5		5	17	1
4	1	1		5	6	6
4	4	8		5	19	3
4	4	2		5	8	9
4	4	3		5	5	7
4	6	5		5	21	1
4	1	2		5	17	6
4	2	4		5	12	4
4	2	5		5	12	19
4	1	3		5	11	0
4	1	5		5	17	0
4	5	6		5	22	6
4	5	3		5	25	2
4	2	1		5	3	3
4	6	6		5	13	6
4	2	3		5	0	8
4	7	0		5	11	2
4	11	10		5	21	2
4	2	4		5	15	5
4	9	5		5	5	5
4	14	14		5	5	8
4	6	4		5	10	10
4	7	4		5	6	1
4	1	4		5	4	4
4	7	4		5	2	3
4	6	2		6	18	11
4	4	4		6	9	17
4	2	4		6	13	3
4	3	4		6	4	24
4	8	10		6	21	10
4	6	2		6	5	35
4	1	5		6	10	16
4	0	4		6	5	14
4	6	10		6	13	7
4	12	11		6	8	7
4	2	5		6	17	15
4	6	15		6	2	35
4	8	10		6	7	33
4	2	5		6	17	4
4	3	4		6	11	37
4	0	11		6	20	9
4	2	16		6	18	18
4	4	13		6	14	7
4	11	19		6	6	41
4	3	7		6	13	0
4	9	14		6	18	16
4	2	2		6	27	5
4	6	5		6	3	39
4	7	6		6	19	8
4	2	12		6	18	5
4	1	2		6	16	1
4	2	3		6	10	7
4	7	5		6	12	17
4	0	7		6	12	21
4	10	5		6	15	45
4	5	1		6	11	34
4	7	14		6	15	13
4	9	12		6	8	45
4	3	2		6	18	4
4	2	13		6	25	4
4	6	5		6	23	6
4	1	10		6	13	0
4	6	6		6	14	16
4	4	4		6	22	14
4	7	12		6	3	9
4	7	7		6	26	3
4	5	13		6	12	4
4	13	11		6	12	14
4	3	2		6	39	2
4	2	9		6	11	32
4	4	5		6	24	1
4	4	1		6	8	17
4	2	6		6	14	27
4	6	3		6	14	17
4	11	11		6	14	15
4	7	4		6	14	20
4	4	6		6	4	43
4	6	2		6	15	6
4	5	8		6	12	14
4	2	1		6	21	5
4	0	2		6	19	1
5	11	6		6	11	9
5	19	3		6	14	7
5	10	12		6	6	10
5	8	8		6	7	23
5	7	4		6	7	34
5	3	3		6	2	6
5	4	5		6	1	4
5	8	5		6	5	40
5	2	2		6	8	21
5	18	17		6	6	15
5	5	6		7	2	12
5	4	4		7	5	17
5	10	2		7	6	15
5	12	16		7	9	2
5	11	6		7	16	3
5	6	1		7	2	22
5	16	7		7	2	28
5	7	4		7	4	22
5	17	7		7	2	40
5	13	5		7	4	6
5	1	6		7	2	9
5	15	3		7	5	19
5	1	1		7	1	17
5	17	6		7	15	14
5	12	6		7	3	4
5	7	6		7	4	10
5	3	5		7	8	19
5	1	9		7	12	6
5	4	0		7	4	11
5	7	11		7	20	6
5	3	3		7	4	14
5	9	8		7	19	5
5	2	5		7	29	0
5	15	6		7	9	4
5	17	9		7	13	1
5	4	1		7	4	3
5	4	5		7	1	14
5	5	8		7	7	14
5	10	2		7	32	6
5	3	2		7	1	8
5	3	4		7	2	17
5	7	2		7	13	8
5	10	4		7	7	11
5	9	4		7	5	5
5	7	2		7	12	6
5	7	1		7	9	8
5	15	17		7	8	7
5	2	9		7	12	4
5	5	7		7	4	8
5	2	5		7	8	1
5	7	7		7	1	4
5	11	4		7	13	1
5	3	3		7	4	4
5	9	7		7	4	3
5	12	8		7	6	6
5	9	6		7	3	10
5	16	8		7	7	9
5	2	4		7	3	10
5	13	13		7	5	3
5	3	4		7	3	14
5	5	8		7	3	8
5	4	4		7	1	0
5	9	9		7	3	2
5	9	4		7	2	10
5	9	4		7	4	4
5	10	6		7	7	8
5	7	4		7	2	1
5	3	5		7	18	1
5	17	17		7	0	0
5	12	2
5	15	12
5	13	7
5	3	5
5	6	1
5	1	5
5	7	3
5	14	10
5	12	3
5	2	8
5	4	6
5	10	7
5	8	4
5	2	3
5	8	7
5	9	5
5	14	11
5	3	2
5	2	2
5	2	6
5	0	0
6	9	5
6	20	5
6	6	4
6	4	3
6	6	6
6	17	6
6	14	5
6	8	5
6	15	8
6	18	8
6	9	8
6	11	5
6	7	12
6	9	12
6	12	6
6	11	3
6	5	4
6	12	9
6	6	4
6	11	7
6	10	12
6	6	15
6	2	4
6	20	2
6	15	12
6	9	6
6	5	4
6	9	9
6	12	8
6	4	3
6	24	7
6	9	5
6	17	8
6	6	8
6	5	5
6	5	4
6	19	9
6	0	5
6	7	4
6	7	5
6	3	1
6	3	2
6	4	6
6	14	9
6	13	6
6	4	1
6	5	4
6	6	3
6	4	2
6	5	5
6	10	5
6	1	0
6	12	5
6	7	9
6	2	3
6	4	3
6	12	5
6	2	6
6	3	1
6	10	9
6	17	5
6	9	5
6	4	4
6	8	4
6	10	3
6	10	9
6	10	1
6	5	2
6	4	2
6	8	11
6	12	1
6	5	5
6	2	1
6	10	6
6	10	4
6	5	7
6	6	1
6	5	0
6	2	2
6	1	1
6	7	9
6	4	2
6	13	6
6	6	7
6	2	5
6	2	3
6	1	0
7	10	9
7	4	7
7	2	3
7	10	4
7	5	5
7	7	4
7	8	5
7	7	10
7	8	2
7	4	3
7	1	2
7	7	13
7	7	16
7	3	4
7	2	4
7	3	2
7	3	4
7	9	2
7	9	4
7	7	3
7	11	10
7	3	1
7	0	2
7	7	6
7	1	3
7	4	2
7	4	7
7	6	3
7	5	5
7	2	4
7	6	4
7	3	6
7	10	3
7	2	3
7	1	5
7	5	8
7	3	4
7	4	4
7	12	5
7	3	3
7	5	10
7	4	6
7	4	6
7	3	3
7	0	1
7	5	7
7	3	4
7	2	2
7	6	0
7	6	6
7	2	2
7	2	5
7	4	2
7	3	2
7	7	9
7	3	7
7	5	1
7	3	4
7	7	6
7	3	4
7	1	6
7	2	3
7	0	1
7	3	4
7	6	5
7	3	2
7	1	6
7	1	3
7	1	0
7	4	3
7	8	1
7	9	10
7	8	9
7	1	0
7	3	0
7	2	1
7	4	4
7	0	0
7	12	11
7	8	4
7	4	2
7	4	9
7	1	3
7	7	6
7	5	12
7	1	1
7	3	2
7	0	5
7	4	4
7	2	6
7	4	5
7	5	4
7	0	2
7	3	10
7	3	4
7	12	7
7	8	6
7	1	5
7	2	3
7	1	5
7	15	10
7	5	2
7	2	4
7	2	2
7	6	3
7	5	3
7	5	5
7	5	4
7	1	2
7	6	6
7	1	3
7	0	1
8	3	4
8	4	6
8	5	6
8	8	8
8	4	7
8	3	6
8	7	1
8	9	8
8	13	7
8	15	6
8	5	6
8	13	3
8	8	13
8	4	1
8	4	3
8	2	4
8	5	3
8	8	5
8	19	8
8	9	6
8	7	10
8	3	1
8	5	5
8	2	2
8	6	2
8	9	6
8	6	0
8	2	6
8	5	1
8	11	11
8	10	7
8	13	2
8	1	2
8	9	12
8	2	2
8	6	6
8	7	7
8	4	10
8	5	5
8	4	3
8	10	4
8	9	5
8	4	6
8	2	2
8	0	2
8	8	7
8	3	1
8	6	4
8	3	6
8	9	9
8	10	3
8	10	12
8	8	12
8	9	8
8	1	4
8	4	8
8	4	2
8	5	0
8	6	10
8	3	1
8	10	3
8	2	7
8	3	3
8	4	6
8	2	7
8	6	6
8	10	5
8	0	2
8	5	9
8	10	8
8	7	5
8	6	3
8	1	5
8	6	10
8	3	3
8	0	4
8	2	8
8	5	5
8	4	7
8	5	5
8	8	5
8	3	3
8	10	12
8	5	5
8	5	2
8	2	2
8	0	3
8	5	5
8	11	9
8	4	5
8	4	3
8	5	3
8	3	10
8	3	3
8	9	11
8	4	2
8	2	4
8	8	10
8	0	3
8	2	0
8	0	1
8	0	0
8	6	4
8	2	0
8	0	0
8	0	1
8	2	3
8	0	0
8	1	0
8	4	2
8	3	0
8	2	2
9	5	2
9	14	7
9	6	8
9	5	12
9	2	1
9	8	6
9	4	5
9	12	10
9	13	12
9	9	8
9	12	3
9	3	1
9	10	12
9	10	10
9	6	8
9	17	8
9	3	4
9	15	8
9	16	11
9	7	6
9	8	7
9	13	16
9	0	0
9	17	14
9	7	5
9	13	8
9	4	6
9	18	12
9	9	6
9	7	3
9	11	4
9	9	6
9	2	4
9	8	4
9	15	3
9	21	16
9	8	7
9	6	5
9	10	2
9	6	4
9	7	4
9	7	4
9	10	10
9	18	16
9	5	6
9	8	3
9	25	11
9	2	10
9	4	4
9	10	8
9	11	5
9	9	5
9	7	5
9	7	12
9	18	8
9	9	9
9	5	3
9	8	1
9	3	4
9	6	4
9	5	4
9	12	21
9	5	3
9	9	13
9	3	0
9	6	16
9	8	7
9	5	6
9	2	2
9	7	1
9	2	7
9	6	4
9	10	8
9	4	5
9	8	3
9	3	4
9	17	4
9	7	3
9	11	11
9	5	12
9	2	0
9	2	3
9	17	13
9	6	4
9	1	0

## Sheet: Fig. 2e
brain48	beatVI48	dpr1348		brain72	beatVI72	dpr1372		brain96	beatVI96	dpr1396		brain48	beatVI48	fz248		brain72	beatVI72	fz272		brain96	beatVI96	fz296		brain48	tei48	dpr1348		brain72	tei72	dpr1372		brain96	tei96	dpr1396		brain48	dpr171348	dpr1748		brain72	dpr1372	dpr1772		brain96	dpr1396	dpr1796		brain48	alpha548
1	2	0		1	5	4		1	0	1		1	1	8		1	3	3		1	5	3		1	4	16		1	7	12		1	1	0		1	7	3		1	6	12		1	3	14		1	32
1	4	2		1	8	5		1	2	3		1	2	15		1	3	0		1	3	3		1	14	23		1	3	10		1	3	4		1	6	4		1	0	13		1	8	3		1	31
1	8	6		1	6	6		1	1	1		1	2	6		1	7	3		1	3	1		1	4	14		1	7	16		1	1	3		1	5	10		1	6	9		1	5	2		1	28
1	4	1		1	2	1		1	9	3		1	4	4		1	3	3		1	10	0		1	1	3		1	8	16		1	1	2		1	12	26		1	8	10		1	12	20		1	43
1	5	2		1	4	6		1	5	2		1	8	21		1	0	3		1	5	9		1	8	17		1	3	13		1	5	5		1	4	1		1	6	6		1	2	13		1	25
1	2	4		1	8	3		1	1	5		1	5	10		1	3	1		1	3	3		1	1	5		1	5	8		1	1	2		1	9	0		1	1	12		1	1	28		1	23
1	2	0		1	7	7		1	7	1		1	10	10		1	4	1		1	8	2		1	3	7		1	1	9		1	1	2		1	6	7		1	5	9		1	5	12		1	26
1	2	3		1	7	17		1	0	0		1	8	6		1	3	0		1	1	1		1	5	9		1	5	27		1	1	1		1	0	4		1	1	13		1	10	8		1	23
1	2	2		1	5	7		1	5	1		1	2	11		1	5	1		1	4	3		1	3	5		1	2	18		1	3	2		1	0	27		1	8	6		1	7	9		1	23
1	7	3		1	10	5		1	8	7		1	2	8		1	2	0		1	0	2		1	3	3		1	5	15		1	2	1		1	4	2		1	1	12		1	3	12		1	13
1	1	0		1	6	11		1	4	10		1	8	10		1	7	3		1	7	7		1	14	8		1	3	16		1	0	2		1	9	0		1	1	5		1	5	11		1	36
1	15	10		1	11	7		1	1	1		1	4	11		1	6	4		1	13	2		1	5	4		1	0	5		1	2	1		1	8	3		1	5	9		1	2	5		1	24
1	1	3		1	4	2		1	8	2		1	8	18		1	1	0		1	2	1		1	12	12		1	4	10		1	4	3		1	6	4		1	7	4		1	9	2		1	37
1	2	0		1	3	9		1	7	1		1	7	30		1	6	4		1	2	3		1	7	8		1	3	22		1	1	3		1	9	2		1	7	3		1	8	6		1	14
1	3	0		1	16	7		1	6	2		1	3	8		1	6	6		1	5	2		1	8	8		1	0	9		1	3	1		1	2	5		1	1	3		1	7	2		1	39
1	1	0		1	12	14		1	6	1		1	4	3		1	3	4		1	7	13		1	3	4		1	3	9		1	0	4		1	4	37		1	2	12		1	4	1		1	27
1	2	3		1	8	13		1	4	1		1	3	13		1	4	2		1	6	0		1	4	8		1	3	3		1	3	1		1	6	17		1	3	8		1	9	7		1	21
1	3	1		1	7	5		1	4	2		1	5	14		1	1	1		1	7	2		1	2	3		1	3	17		1	3	8		1	5	1		1	0	10		1	6	9		1	18
1	5	3		1	9	4		1	1	2		1	5	10		1	7	2		1	2	7		1	3	1		1	1	11		1	2	5		1	5	16		1	3	4		1	11	21		1	27
1	2	3		1	6	3		1	0	0		1	3	8		1	9	3		1	5	4		1	11	6		1	6	25		1	6	8		1	16	2		1	6	7		1	6	9		1	21
1	3	2		1	7	13		1	4	1		1	3	6		1	3	1		1	6	1		1	2	2		1	3	29		1	3	0		1	1	36		1	12	2		1	12	19		1	18
1	5	3		1	1	14		1	5	0		1	6	4		1	1	4		1	1	3		1	1	1		1	2	8		1	3	8		1	9	5		1	2	9		1	2	13		1	20
1	3	4		1	14	17		1	2	1		1	5	6		1	0	0		1	3	6		1	2	2		1	1	4		1	0	3		1	6	1		1	9	4		1	2	25		1	22
1	5	0		1	6	14		1	2	2		1	0	8		1	5	0		1	2	3		1	4	2		1	3	2		1	3	1		1	20	33		1	11	0		1	0	13		1	29
1	2	1		1	12	21		1	3	1		1	0	0		1	11	7		1	4	3		1	3	3		1	3	8		1	1	5		1	5	6		1	2	15		1	2	1		1	25
1	8	2		1	12	5		1	1	8		1	9	6		1	10	2		1	4	4		1	7	8		1	0	4		1	2	1		1	6	4		1	8	5		1	6	0		1	28
1	5	1		1	10	10		1	9	1		1	0	4		1	2	6		1	4	4		1	2	9		1	4	16		1	7	11		1	0	53		1	8	3		1	3	8		1	28
1	1	1		1	5	3		1	4	0		1	5	3		1	1	2		1	10	3		1	7	12		1	1	8		1	1	2		1	5	11		1	8	2		1	21	12		1	18
1	5	6		1	10	8		1	8	0		1	6	10		1	2	2		1	0	7		1	6	2		1	4	11		1	5	9		1	6	2		1	8	6		1	8	4		1	33
1	1	1		1	8	6		1	5	0		1	5	11		1	4	2		1	0	1		1	1	2		1	1	2		1	2	6		1	10	17		1	5	8		1	5	5		1	16
1	8	3		1	10	10		1	12	2		1	8	10		1	7	3		1	8	7		1	1	5		1	7	17		1	1	0		1	6	16		1	3	8		1	8	10		1	20
1	2	2		1	1	4		1	7	3		1	3	7		1	4	3		1	1	2		1	11	2		1	5	26		1	8	5		1	9	7		1	18	12		1	9	7		1	11
1	4	5		1	4	10		1	4	1		1	3	4		1	3	2		1	3	2		1	2	3		1	0	8		1	2	3		1	8	6		1	4	8		1	1	22		1	19
1	8	2		1	5	10		1	3	1		1	3	17		1	2	1		1	7	6		1	3	3		1	2	2		1	5	8		1	5	4		1	4	8		1	4	16		1	34
1	6	2		1	17	19		1	13	2		1	9	12		1	4	4		1	3	0		1	1	0		1	1	11		1	5	2		1	4	27		1	8	5		1	8	12		1	35
1	1	2		1	6	24		1	5	3		1	3	1		1	4	1		1	6	4		1	6	17		1	2	6		1	2	4		1	5	6		1	6	7		1	4	11		1	22
1	5	3		1	15	7		1	9	2		1	1	10		1	2	3		1	3	3		1	1	5		1	1	16		1	6	5		1	20	0		1	0	16		1	0	22		1	17
1	2	1		1	4	4		1	12	9		1	3	10		1	2	1		1	3	5		1	14	6		1	2	4		1	4	11		1	18	12		1	11	3		1	6	9		1	24
1	9	6		1	0	4		1	2	1		1	4	6		1	4	1		1	11	3		1	2	7		1	9	36		1	2	3		1	4	13		1	4	5		1	4	18		1	20
1	5	1		1	7	21		1	1	1		1	6	9		1	7	8		1	2	1		1	4	3		1	8	16		1	5	9		1	3	18		1	3	7		1	3	7		1	12
1	6	5		1	13	22		1	6	1		1	2	2		1	5	6		1	5	2		1	9	7		1	0	6		1	1	0		1	7	4		1	2	9		1	6	18		1	17
1	10	3		1	6	7		1	3	1		1	4	15		1	2	1		1	3	2		1	1	3		1	7	9		1	3	8		1	1	2		1	15	5		1	6	8		1	28
1	14	17		1	13	19		1	10	4		1	4	10		1	5	1		1	3	1		1	1	2		1	1	1		1	2	1		1	7	23		1	9	9		1	8	4		1	17
1	7	3		1	5	4		1	0	3		1	1	3		1	9	2		1	0	2		1	1	4		1	1	2		1	2	5		1	5	15		1	5	17		1	0	12		1	18
1	1	3		1	8	7		1	6	8		1	5	9		1	1	2		1	1	9		1	2	5		1	2	14		1	4	3		1	0	21		1	3	7		1	4	14		1	20
1	1	4		1	10	6		1	6	0		1	1	4		1	1	2		1	5	2		1	3	5		1	4	4		1	4	11		1	6	12		1	4	7		1	4	11		1	23
1	1	5		1	1	1		1	6	13		1	1	6		1	4	2		1	7	1		1	9	2		1	2	10		1	6	5		1	4	35		1	7	9		1	4	11		1	10
1	1	3		1	3	9		1	4	0		1	8	10		1	10	3		1	4	2		1	7	11		1	3	9		1	1	3		1	1	32		1	6	5		1	7	2		1	17
1	8	6		1	8	7		1	2	1		1	0	10		1	2	1		1	1	1		1	1	6		1	1	0		1	6	5		1	2	13		1	7	5		1	0	4		1	10
1	0	4		1	6	7		1	8	1		1	6	12		1	3	1		1	3	8		1	1	0		1	3	4		1	0	5		2	6	5		1	2	7		1	7	4		1	28
1	4	5		1	6	5		1	7	5		1	0	9		1	2	3		1	2	2		1	4	0		1	0	6		1	4	3		2	4	10		1	4	8		1	0	25		1	29
1	9	11		1	6	4		1	7	6		1	18	20		1	4	2		1	3	1		1	9	2		1	6	9		1	5	9		2	5	3		1	4	4		1	13	6		1	24
1	3	3		1	6	14		1	5	2		1	4	4		1	2	0		1	4	6		1	1	2		1	5	6		1	2	3		2	8	16		1	12	11		1	29	15		1	15
1	2	1		1	9	15		1	3	1		1	3	2		1	1	0		1	1	2		1	1	2		1	2	28		1	9	4		2	4	11		1	10	9		1	1	8		1	18
1	2	1		1	4	1		1	6	0		1	6	7		1	4	4		1	5	5		1	3	8		1	2	2		1	3	6		2	4	10		1	11	16		1	4	13		1	31
1	6	8		1	0	2		1	1	0		1	0	5		1	2	3		1	7	0		1	1	1		1	4	8		1	3	0		2	10	4		1	9	15		1	5	14		1	8
1	11	6		1	4	17		1	10	4		1	1	6		1	5	3		1	9	8		1	0	3		1	0	18		1	3	3		2	6	5		1	4	4		1	2	8		1	10
1	1	2		1	3	8		1	1	3		1	0	7		1	2	2		1	0	2		1	1	4		1	2	2		1	15	12		2	5	6		1	9	8		1	6	2		1	19
1	5	1		1	9	13		1	8	7		1	3	9		1	4	3		1	4	6		1	0	0		1	3	13		1	4	5		2	5	23		1	1	11		1	5	10		1	21
1	8	8		1	8	10		1	5	4		1	4	10		1	6	0		1	2	2		1	4	1		1	3	2		1	3	3		2	6	4		1	5	2		1	9	8		1	4
1	2	11		1	3	13		1	2	1		1	3	3		1	2	6		1	0	0		2	6	21		1	1	2		1	3	4		2	3	5		1	3	6		1	4	8		1	21
1	5	3		1	5	1		1	7	4		1	3	2		1	3	3		1	3	0		2	13	24		1	0	2		1	0	3		2	5	14		1	10	8		1	3	4		1	11
1	1	5		1	7	10		1	8	7		1	2	0		1	1	0		1	2	0		2	5	31		2	3	7		1	1	3		2	8	2		1	9	14		1	4	5		1	2
1	4	11		1	2	9		1	4	3		1	2	3		1	2	9		1	1	4		2	5	14		2	1	15		1	2	3		2	8	10		1	1	7		1	3	10		1	10
1	2	3		1	5	8		1	3	4		1	9	10		1	1	1		1	7	0		2	16	17		2	4	4		1	2	4		2	3	15		1	8	7		1	4	8		1	11
1	4	5		1	4	2		1	3	4		1	10	11		1	2	0		1	5	1		2	16	38		2	0	4		1	2	4		2	2	19		1	3	7		1	8	7		2	41
1	10	4		1	9	8		1	12	7		1	13	17		1	3	2		1	2	0		2	22	21		2	4	4		1	2	1		2	2	1		1	9	7		1	4	1		2	21
1	2	0		1	10	7		1	6	3		1	2	3		1	0	0		1	2	1		2	13	21		2	4	9		1	1	0		2	7	1		1	13	3		1	9	7		2	44
1	5	4		1	3	5		1	8	5		1	0	5		1	1	1		1	0	0		2	3	11		2	3	6		1	0	1		2	8	3		1	11	5		1	5	2		2	23
1	6	5		1	6	9		1	6	0		1	5	11		1	2	2		1	6	3		2	13	21		2	2	4		1	3	5		2	2	14		1	8	8		1	0	16		2	24
1	5	3		1	3	7		1	6	1		1	0	6		1	4	1		1	11	4		2	7	20		2	1	7		1	3	1		2	5	3		1	4	4		1	9	13		2	27
1	11	9		1	6	8		1	2	0		1	2	2		1	2	0		1	8	6		2	3	13		2	1	3		1	3	2		2	5	8		1	6	4		1	5	6		2	14
1	3	2		1	3	10		1	5	1		1	9	33		1	6	3		1	1	2		2	15	21		2	1	9		1	2	6		2	4	2		1	1	5		1	9	1		2	24
1	4	3		1	5	3		1	4	2		1	4	11		1	2	0		1	2	0		2	24	37		2	1	10		1	3	5		2	5	10		1	2	4		1	12	4		2	22
1	5	5		1	4	3		1	10	9		1	3	6		1	0	0		1	3	2		2	3	4		2	3	7		1	0	3		2	7	10		1	4	4		1	5	2		2	22
1	12	7		1	0	1		1	9	8		1	1	5		1	3	1		1	1	1		2	4	3		2	0	11		1	0	8		2	5	11		1	10	6		1	0	6		2	31
1	26	18		2	8	7		1	3	1		1	4	1		2	7	1		1	3	7		2	4	7		2	1	7		1	2	1		2	8	4		1	3	8		1	6	13		2	33
1	11	11		2	13	3		1	6	8		1	1	6		2	5	3		1	0	3		2	4	4		2	1	6		1	3	1		2	8	13		1	6	5		1	5	2		2	30
1	2	0		2	15	10		1	2	5		2	4	4		2	0	3		1	1	0		2	17	13		2	2	6		1	3	2		2	4	19		1	3	0		1	6	5		2	44
1	4	9		2	8	11		1	8	2		2	6	3		2	6	3		1	2	2		2	4	4		2	5	5		1	2	5		2	3	5		1	5	4		1	1	2		2	23
1	2	3		2	7	7		1	3	1		2	2	5		2	4	1		1	3	3		2	7	6		2	4	1		1	5	6		2	2	8		1	3	2		1	2	4		2	29
1	7	7		2	4	2		1	3	1		2	8	4		2	5	4		1	1	2		2	6	5		2	2	4		1	5	4		2	7	5		1	2	14		1	6	1		2	32
1	3	7		2	8	2		1	6	2		2	5	7		2	4	2		1	2	1		2	3	6		2	3	1		1	2	4		2	12	6		1	2	14		1	4	1		2	20
1	2	0		2	10	12		1	3	4		2	7	2		2	4	5		1	2	3		2	7	8		2	3	1		1	1	0		2	10	4		2	2	13		2	2	12		2	26
1	2	4		2	5	16		1	0	0		2	3	2		2	4	7		2	1	3		2	9	6		2	3	16		1	1	2		2	15	9		2	3	14		2	6	18		2	23
1	3	1		2	11	4		1	0	0		2	2	5		2	2	3		2	1	1		2	2	1		2	7	7		1	3	5		2	5	22		2	1	13		2	2	8		2	31
1	4	3		2	2	2		2	11	11		2	10	15		2	11	3		2	11	7		2	2	4		2	2	7		1	0	1		2	6	1		2	2	12		2	0	2		2	42
1	2	1		2	4	9		2	18	7		2	14	10		2	10	3		2	6	8		2	2	2		2	4	3		1	0	3		2	8	4		2	7	12		2	4	4		2	34
1	5	4		2	3	6		2	7	6		2	6	13		2	3	6		2	3	3		2	12	11		2	2	4		1	8	16		2	8	1		2	2	9		2	2	1		2	38
1	1	1		2	10	15		2	0	5		2	5	3		2	2	0		2	18	10		2	2	6		2	1	6		1	3	0		2	9	3		2	4	8		2	0	1		2	16
1	1	0		2	13	3		2	12	6		2	4	14		2	2	1		2	5	2		2	2	7		2	2	4		1	1	5		2	4	8		2	0	11		2	4	1		2	17
1	1	6		2	12	6		2	13	8		2	7	12		2	4	13		2	12	2		2	5	10		2	2	9		1	3	3		2	6	2		2	2	7		2	7	5		2	19
1	2	1		2	11	7		2	6	7		2	2	3		2	1	3		2	3	5		2	4	4		2	1	3		2	2	3		2	7	3		2	4	14		2	3	1		2	14
1	1	0		2	7	11		2	4	9		2	5	10		2	6	4		2	6	0		2	4	7		2	1	3		2	4	8		2	4	8		2	3	13		2	4	1		2	24
2	4	11		2	4	17		2	3	8		2	5	6		2	8	5		2	24	0		2	7	5		2	11	27		2	4	2		2	3	3		2	4	15		2	8	1		2	46
2	4	4		2	2	2		2	8	9		2	3	2		2	3	6		2	1	2		2	2	0		2	0	1		2	2	9		2	4	12		2	4	7		2	0	13		2	38
2	6	5		2	2	3		2	5	10		2	3	2		2	4	0		2	9	11		2	5	4		2	0	13		2	2	3		2	12	3		2	6	9		2	2	4		2	16
2	2	2		2	13	10		2	8	7		2	7	15		2	3	2		2	11	0		2	10	4		2	3	6		2	1	3		2	3	8		2	9	10		2	3	4		2	21
2	6	1		2	12	6		2	16	13		2	2	7		2	4	1		2	20	5		2	0	2		2	1	6		2	4	1		2	4	12		2	2	2		2	11	3		2	15
2	7	4		2	4	4		2	22	15		2	2	5		2	4	10		2	23	10		2	2	4		2	5	13		2	3	9		2	1	15		2	0	3		2	10	1		2	36
2	6	2		2	6	9		2	8	10		2	7	13		2	2	2		2	8	10		2	1	7		2	4	24		2	5	11		2	5	6		2	4	2		2	5	4		2	20
2	1	3		2	6	3		2	1	7		2	4	4		2	10	6		2	5	6		2	0	4		2	3	8		2	0	0		2	10	19		2	4	8		2	0	5		2	14
2	3	7		2	4	10		2	9	13		2	3	4		2	5	11		2	17	3		2	3	0		2	1	2		2	6	8		2	3	24		2	7	9		2	2	2		2	11
2	2	2		2	4	8		2	10	5		2	7	12		2	4	5		2	4	18		2	13	7		2	2	8		2	10	8		2	4	14		2	2	9		2	4	4		2	32
2	4	4		2	15	10		2	5	5		2	4	4		2	4	2		2	4	1		2	6	3		2	1	3		2	5	3		2	2	7		2	3	3		2	2	1		2	10
2	3	4		2	7	9		2	15	6		2	0	4		2	7	4		2	2	2		2	16	12		2	2	4		2	3	2		2	3	9		2	9	4		2	5	1		2	31
2	1	1		2	6	9		2	0	15		2	2	9		2	8	4		2	2	10		2	2	1		2	2	12		2	2	6		2	1	29		2	4	12		2	4	0		2	29
2	8	3		2	2	9		2	17	10		2	5	6		2	5	3		2	3	2		2	1	1		2	0	2		2	2	3		2	1	8		2	2	8		2	2	11		2	14
2	1	5		2	5	11		2	1	5		2	2	2		2	5	1		2	9	3		2	4	0		2	2	4		2	2	0		3	6	5		2	3	9		2	0	2		2	27
2	6	3		2	4	2		2	18	9		2	3	3		2	6	2		2	6	5		2	3	1		2	5	2		2	6	5		3	4	3		2	1	14		2	1	16		2	24
2	3	1		2	5	14		2	4	3		2	11	23		2	5	0		2	4	8		2	10	4		2	1	11		2	1	6		3	5	3		2	10	4		2	0	2		2	18
2	5	5		2	6	10		2	8	15		2	1	3		2	1	3		2	1	6		2	2	0		2	8	18		2	1	1		3	4	7		2	1	10		2	1	8		2	17
2	9	5		2	3	9		2	2	5		2	9	11		2	10	5		2	16	1		2	7	8		2	5	12		2	8	5		3	8	5		2	4	13		2	2	6		2	28
2	4	6		2	10	7		2	1	1		2	2	2		2	1	3		2	3	5		2	5	7		2	3	3		2	2	7		3	9	1		2	9	3		2	3	2		2	14
2	5	1		2	4	12		2	5	3		2	9	16		2	4	8		2	7	2		2	1	0		2	1	6		2	2	8		3	5	5		2	5	9		2	1	1		2	11
2	3	5		2	5	8		2	6	7		2	3	4		2	14	4		2	5	5		2	3	2		2	0	7		2	6	4		3	10	0		2	3	8		2	1	2		2	1
2	8	7		2	7	11		2	13	22		2	5	8		2	7	9		2	11	10		2	5	0		2	1	7		2	10	5		3	9	10		2	2	5		2	5	1		2	30
2	7	2		2	7	12		2	4	7		2	1	3		2	3	8		2	5	6		2	0	0		2	1	6		2	0	6		3	13	1		2	10	6		2	8	4		2	13
2	8	2		2	7	13		2	11	7		2	4	5		2	8	2		2	10	1		2	1	0		2	4	11		2	3	1		3	5	4		2	2	13		2	0	1		2	12
2	9	9		2	9	15		2	9	18		2	1	4		2	5	4		2	2	3		2	0	4		2	3	15		2	5	6		3	8	8		2	5	5		2	0	4		2	10
2	3	6		2	3	7		2	12	0		2	2	4		2	3	4		2	12	11		2	0	0		2	1	4		2	6	12		3	5	2		2	8	11		2	3	6		2	21
2	20	9		2	5	15		2	1	4		2	8	12		2	3	1		2	14	2		2	1	0		2	2	3		2	3	9		3	3	5		2	3	13		2	6	2		2	10
2	12	12		2	0	5		2	15	13		2	1	2		2	12	8		2	0	2		3	5	9		2	2	7		2	6	3		3	9	6		2	9	5		2	0	2		2	12
2	4	9		2	6	11		2	14	11		2	1	5		2	6	4		2	2	5		3	1	10		2	0	4		2	6	5		3	6	6		2	3	1		2	3	0		2	6
2	9	2		2	9	15		2	8	4		2	1	2		2	1	2		2	21	10		3	4	9		2	3	6		2	9	9		3	10	2		2	5	5		2	1	0		2	1
2	11	5		2	8	2		2	2	6		2	3	5		2	5	4		2	6	5		3	6	3		2	5	12		2	2	5		3	6	9		2	1	14		2	2	3		2	2
2	2	10		2	5	12		2	11	9		2	1	3		2	4	1		2	22	2		3	2	5		2	7	8		2	10	19		3	4	6		2	4	8		2	1	11		2	5
2	10	5		2	4	2		2	5	4		2	3	2		2	7	7		2	1	8		3	10	5		2	4	3		2	3	13		3	5	14		2	0	6		2	1	1		2	5
2	5	5		2	11	12		2	8	11		2	1	10		2	4	4		2	20	7		3	2	6		2	5	4		2	6	4		3	4	2		2	3	9		2	1	0		2	0
2	6	4		2	6	5		2	13	11		2	1	5		2	6	1		2	3	2		3	5	11		2	5	5		2	4	4		3	12	1		2	1	8		2	5	6		2	1
2	8	9		2	8	13		2	11	4		2	2	7		2	4	9		2	2	2		3	2	2		2	0	5		2	5	5		3	7	11		2	7	8		2	3	3		2	6
2	3	9		2	5	0		2	19	12		2	4	3		2	2	1		2	5	3		3	3	14		2	0	2		2	1	3		3	8	3		2	3	6		2	3	5		3	24
2	5	4		2	12	7		2	11	9		2	7	6		2	6	3		2	7	13		3	1	3		2	2	17		2	8	4		3	9	6		2	4	5		2	1	1		3	34
2	8	2		2	7	11		2	2	4		2	1	14		2	8	3		2	23	5		3	1	6		2	1	0		2	7	6		3	2	9		2	2	9		2	2	3		3	41
2	4	5		2	6	12		2	3	5		2	1	3		2	3	0		2	7	1		3	1	7		2	0	5		2	15	5		3	4	23		2	4	3		2	0	0		3	15
2	5	7		2	7	10		2	5	9		2	12	22		2	6	0		2	0	0		3	1	1		2	6	6		2	10	5		3	9	2		2	7	9		2	2	5		3	33
2	4	3		2	11	7		2	5	9		2	1	4		2	1	1		2	9	5		3	3	4		2	4	1		2	1	6		3	9	9		2	6	3		2	3	0		3	42
2	19	7		2	11	14		2	6	4		2	2	4		2	1	2		2	8	1		3	4	12		3	2	6		2	9	7		3	8	0		2	1	2		2	1	0		3	68
2	8	2		2	5	8		2	6	9		2	0	6		2	3	2		2	4	1		3	6	7		3	3	12		2	2	9		3	8	2		2	1	5		2	4	0		3	17
2	3	1		2	17	16		2	9	0		2	2	5		2	4	5		2	13	3		3	4	3		3	0	13		2	1	1		3	4	3		2	3	8		2	0	1		3	19
2	1	4		2	8	7		2	8	13		2	3	9		2	8	15		2	2	5		3	2	7		3	14	9		2	5	9		3	7	12		2	7	10		2	5	2		3	18
2	3	7		2	8	5		2	9	15		2	4	4		2	4	6		2	17	20		3	5	2		3	0	3		2	4	3		3	6	17		2	2	7		2	3	6		3	42
2	6	3		2	10	13		2	13	5		2	2	9		2	10	10		2	20	1		3	2	3		3	5	9		2	6	3		3	7	11		2	2	16		2	1	5		3	24
2	13	7		2	8	6		2	2	9		2	6	9		2	4	2		2	3	0		3	9	5		3	7	8		2	2	6		3	3	4		2	3	11		2	0	1		3	42
2	5	8		2	11	5		2	15	7		2	5	7		2	2	0		2	1	6		3	2	2		3	6	4		2	13	11		3	3	11		2	1	6		2	3	7		3	22
2	4	4		2	9	18		2	2	5		2	1	2		2	2	2		2	19	4		3	4	4		3	0	3		2	2	6		3	4	3		2	3	10		2	2	1		3	38
2	6	7		2	7	8		2	11	12		2	7	16		2	6	3		2	4	3		3	10	12		3	2	6		2	8	6		3	9	10		2	2	8		2	2	2		3	30
2	6	3		2	6	4		2	5	4		2	2	3		2	2	1		2	1	2		3	7	6		3	4	5		2	3	3		3	5	20		2	7	13		2	4	1		3	52
2	2	3		2	9	3		2	8	13		2	3	8		2	9	4		2	7	6		3	2	3		3	1	5		2	6	5		3	7	4		2	10	1		2	5	2		3	44
2	11	12		2	4	5		2	10	14		2	2	4		2	3	2		2	16	4		3	4	5		3	5	15		2	7	9		3	9	2		2	3	9		2	0	18		3	21
2	2	0		2	2	3		2	18	14		2	1	5		2	4	5		2	2	5		3	0	6		3	0	8		2	7	7		3	3	1		2	1	7		2	7	0		3	27
2	3	0		2	0	1		2	3	11		2	2	2		2	0	0		2	3	2		3	6	4		3	4	8		2	9	13		3	7	3		2	4	8		2	1	0		3	28
2	10	4		2	2	0		2	4	8		2	2	7		2	0	3		2	5	4		3	1	4		3	2	3		2	8	9		3	6	1		2	1	8		2	2	1		3	24
2	3	3		2	3	8		2	8	3		2	2	2		2	4	1		2	2	7		3	3	2		3	8	11		2	1	5		3	4	18		2	3	8		2	0	4		3	36
2	11	11		2	1	1		2	15	17		2	4	2		2	3	2		2	6	3		3	11	21		3	3	4		2	8	10		3	10	10		2	2	2		2	1	2		3	32
2	8	4		2	7	6		2	16	8		2	0	6		2	10	22		2	13	15		3	3	10		3	0	6		2	3	3		3	9	2		2	2	6		2	1	4		3	18
2	1	1		2	1	1		2	4	8		2	0	0		2	0	4		2	2	0		3	6	5		3	3	5		2	7	12		3	7	5		2	1	4		2	2	1		3	13
2	5	1		2	7	12		2	13	6		2	10	22		2	0	3		2	5	4		3	2	6		3	5	8		2	4	9		3	6	11		2	7	9		2	2	1		3	31
2	3	5		2	4	5		2	13	21		2	0	4		2	2	7		2	21	0		3	6	7		3	7	5		2	3	10		3	7	7		2	4	3		2	4	1		3	32
2	3	1		2	0	3		2	4	5		2	0	3		2	5	5		2	1	2		3	3	8		3	5	15		2	4	6		3	7	2		2	7	4		2	3	1		3	34
2	2	3		2	1	0		2	6	13		2	2	7		3	12	2		2	10	3		3	3	2		3	2	3		2	5	2		3	6	7		2	7	9		2	0	0		3	36
2	14	8		2	2	0		2	18	1		2	5	5		3	6	4		2	8	3		3	3	5		3	4	3		2	5	4		3	5	0		2	1	4		2	1	2		3	38
2	13	11		2	2	0		2	6	9		3	15	13		3	6	2		2	0	2		3	1	3		3	2	3		2	2	7		3	1	18		2	3	7		2	1	4		3	30
2	10	8		3	31	24		2	14	15		3	3	4		3	13	7		2	9	1		3	9	5		3	9	12		2	3	6		3	5	8		2	4	5		2	0	5		3	22
2	6	10		3	21	11		2	13	20		3	0	8		3	8	5		2	0	2		3	3	5		3	3	6		2	4	5		3	4	8		3	4	5		3	0	3		3	20
2	10	7		3	22	16		2	10	12		3	2	8		3	4	3		2	4	5		3	8	10		3	2	17		2	14	11		3	7	12		3	5	11		3	7	1		3	23
2	8	8		3	12	16		2	9	9		3	3	8		3	1	3		2	7	2		3	3	6		3	5	11		2	14	14		3	5	6		3	2	17		3	1	14		3	44
2	4	4		3	3	7		2	14	11		3	2	8		3	5	4		2	0	0		3	2	3		3	7	6		2	7	0		3	5	9		3	1	10		3	13	2		3	28
2	2	8		3	10	10		2	6	9		3	6	9		3	5	2		2	4	0		3	9	6		3	4	3		2	6	4		4	5	2		3	1	13		3	2	2		3	27
2	3	7		3	6	5		2	14	8		3	5	10		3	8	1		2	4	0		3	2	6		3	3	6		2	3	2		4	10	11		3	3	4		3	2	7		3	43
2	5	2		3	6	11		2	6	9		3	3	11		3	5	2		2	0	4		3	2	3		3	2	1		2	5	3		4	8	4		3	6	6		3	5	9		3	18
2	3	2		3	9	14		2	6	5		3	5	10		3	7	2		2	1	0		3	1	4		3	18	9		2	5	2		4	7	5		3	1	7		3	6	1		3	27
2	2	1		3	11	25		2	6	7		3	8	13		3	4	8		2	0	2		3	3	2		3	4	10		2	4	1		4	8	9		3	4	8		3	5	2		3	34
2	12	6		3	5	3		2	4	12		3	6	10		3	6	1		2	4	0		3	1	2		3	3	6		2	7	1		4	1	1		3	5	21		3	5	4		3	29
2	0	4		3	11	14		3	6	2		3	2	0		3	5	0		2	7	0		3	1	3		3	1	0		3	17	11		4	4	2		3	4	13		3	0	4		3	37
2	14	8		3	12	12		3	3	5		3	3	9		3	5	6		2	3	2		3	1	7		3	2	7		3	6	7		4	5	1		3	1	4		3	14	4		3	28
2	6	7		3	15	3		3	1	2		3	9	6		3	1	5		2	0	0		3	5	1		3	6	4		3	4	18		4	8	13		3	12	4		3	1	5		3	36
2	3	2		3	9	14		3	2	3		3	2	7		3	4	0		2	8	2		3	6	4		3	2	9		3	7	3		4	3	1		3	6	9		3	8	0		3	37
2	2	2		3	19	21		3	2	0		3	2	5		3	9	3		3	3	6		3	7	3		3	9	20		3	6	7		4	3	13		3	4	5		3	2	5		3	13
2	7	2		3	4	5		3	16	3		3	0	4		3	9	7		3	6	0		3	2	8		3	0	9		3	5	8		4	3	2		3	3	19		3	5	7		3	25
2	8	4		3	24	3		3	3	4		3	4	9		3	11	3		3	0	2		3	1	1		3	6	4		3	9	3		4	5	4		3	5	3		3	4	4		3	22
2	2	5		3	15	31		3	8	13		3	0	1		3	2	2		3	0	0		3	1	1		3	3	20		3	7	16		4	3	4		3	4	10		3	4	2		3	21
2	1	3		3	9	11		3	5	8		3	0	4		3	7	6		3	8	0		3	3	2		3	1	8		3	3	1		4	3	5		3	3	8		3	4	0		3	11
2	6	10		3	4	5		3	2	9		3	0	11		3	10	4		3	1	1		3	1	0		3	3	1		3	6	2		4	7	15		3	2	17		3	10	4		3	35
2	3	5		3	13	22		3	5	1		3	4	5		3	10	4		3	1	1		3	0	1		3	4	12		3	13	15		4	2	12		3	2	14		3	16	4		3	22
2	2	5		3	19	2		3	4	6		3	2	10		3	4	3		3	6	1		3	1	1		3	2	4		3	10	6		4	6	7		3	3	13		3	0	2		3	19
2	4	5		3	16	10		3	1	1		3	1	14		3	8	4		3	1	4		4	2	7		3	5	9		3	8	23		4	7	2		3	11	5		3	11	9		3	15
2	1	0		3	16	15		3	2	4		3	4	15		3	10	2		3	8	1		4	5	12		3	3	1		3	11	11		4	4	4		3	4	8		3	6	1		3	8
2	5	8		3	26	15		3	1	1		3	0	6		3	10	4		3	5	1		4	6	13		3	4	10		3	4	7		4	14	3		3	4	8		3	4	1		3	42
2	2	0		3	26	33		3	12	8		3	2	5		3	7	7		3	5	4		4	4	1		3	4	6		3	7	5		4	5	4		3	5	13		3	12	3		3	46
2	4	3		3	26	14		3	3	6		3	1	2		3	3	4		3	7	1		4	1	3		3	4	8		3	6	9		4	2	2		3	5	15		3	3	2		3	51
2	1	1		3	18	14		3	6	4		3	0	4		3	8	7		3	4	3		4	5	5		3	0	4		3	9	1		4	2	2		3	6	4		3	1	1		3	10
3	4	3		3	20	21		3	5	5		3	4	7		3	6	5		3	7	10		4	1	5		3	0	2		3	4	16		4	5	17		3	1	7		3	1	1		3	7
3	6	5		3	17	20		3	5	3		3	3	1		3	3	1		3	3	1		4	4	19		3	1	0		3	7	2		4	4	13		3	8	8		3	3	1		3	17
3	1	8		3	22	4		3	2	5		3	2	2		3	2	4		3	1	4		4	3	0		3	1	0		3	3	12		4	11	7		3	1	12		3	17	0		3	28
3	2	0		3	18	17		3	7	3		3	0	2		3	2	1		3	4	13		4	2	4		3	1	5		3	19	20		4	6	0		3	5	9		3	0	4		3	26
3	1	6		3	23	13		3	7	15		3	14	22		3	7	6		3	2	0		4	3	1		3	3	3		3	7	2		4	9	3		3	3	6		3	12	1		3	2
3	6	7		3	7	5		3	1	6		3	0	0		3	3	2		3	2	1		4	4	4		3	1	4		3	12	11		4	4	14		3	2	9		3	16	0		3	15
3	3	7		3	23	27		3	11	30		3	0	1		3	9	8		3	0	2		4	9	12		3	8	10		3	4	9		4	7	5		3	6	13		3	1	3		3	5
3	0	7		3	19	7		3	3	1		3	5	3		3	14	7		3	3	0		4	2	2		3	1	0		3	9	11		4	4	12		3	8	19		3	1	2		3	20
3	2	4		3	30	25		3	5	9		3	5	3		3	2	3		3	7	2		4	5	6		3	3	3		3	8	7		4	7	4		3	1	10		3	1	1		3	50
3	8	8		3	18	5		3	4	12		3	0	5		3	14	6		3	0	0		4	1	3		3	6	9		3	11	15		4	7	6		3	6	6		3	11	14		3	11
3	5	1		3	22	3		3	11	1		3	1	3		3	7	5		3	6	6		4	0	1		3	3	1		3	9	10		4	5	8		3	13	4		3	6	3		3	4
3	7	4		3	20	26		3	9	3		3	9	7		3	3	4		3	1	0		4	5	1		3	6	6		3	10	11		4	3	21		3	4	10		3	5	0		3	20
3	3	2		3	8	17		3	9	8		3	1	3		3	3	5		3	7	4		4	2	7		3	2	5		3	4	7		4	5	19		3	10	2		3	8	1		3	3
3	1	3		3	17	17		3	6	7		3	0	2		3	2	1		3	1	2		4	4	6		3	6	13		3	4	9		4	6	9		3	3	3		3	5	8		3	15
3	5	4		3	7	5		3	4	4		3	4	12		3	1	2		3	0	2		4	12	1		3	10	4		3	6	8		4	4	2		3	2	14		3	3	4		3	3
3	1	2		3	13	19		3	1	2		3	0	2		3	2	2		3	2	2		4	0	4		3	3	8		3	17	13		4	6	9		3	6	5		3	4	1		4	32
3	8	2		3	22	5		3	3	4		3	0	0		3	2	3		3	2	2		4	1	5		3	5	12		3	7	5		4	3	11		3	12	11		3	1	6		4	28
3	3	6		3	20	23		3	1	10		3	2	0		3	14	5		3	2	1		4	1	3		3	3	6		3	4	1		4	6	4		3	4	9		3	9	3		4	30
3	3	5		3	21	17		3	12	6		3	0	0		3	2	1		3	1	1		4	4	6		3	1	8		3	3	1		4	6	1		3	10	12		3	11	0		4	28
3	6	3		3	18	12		3	12	10		3	0	5		3	3	1		3	6	2		4	1	5		3	1	1		3	4	4		4	5	3		3	3	8		3	8	5		4	28
3	3	3		3	14	17		3	0	3		3	1	3		3	2	2		3	3	9		4	1	3		4	4	13		3	3	1		4	5	9		3	2	9		3	0	2		4	24
3	2	3		3	34	24		3	1	4		3	0	4		3	13	15		3	1	2		4	3	4		4	2	8		3	8	5		4	2	4		3	6	17		3	19	3		4	47
3	4	4		3	4	1		3	14	15		3	0	7		3	10	3		3	3	1		4	4	1		4	5	6		3	11	5		4	7	2		3	4	11		3	23	4		4	32
3	4	4		3	26	18		3	8	3		3	5	9		3	4	0		3	1	3		4	3	1		4	4	6		3	4	17		4	2	21		3	0	9		3	9	0		4	41
3	12	9		3	29	15		3	2	10		3	2	1		3	8	9		3	11	4		4	7	5		4	11	6		3	13	8		4	3	6		3	4	8		3	0	11		4	26
3	7	5		3	29	17		3	5	4		3	0	12		3	7	6		3	1	0		4	5	7		4	1	3		3	6	2		4	10	5		3	2	6		3	13	0		4	20
3	2	3		3	16	20		3	3	8		3	6	9		3	14	3		3	6	13		4	5	1		4	10	17		3	13	20		4	4	7		3	6	5		3	1	1		4	8
3	8	5		3	24	12		3	11	5		3	7	5		3	14	8		3	7	1		4	10	17		4	6	6		3	10	10		4	6	20		3	5	10		3	7	5		4	36
3	6	7		3	26	19		3	8	8		4	9	9		3	2	4		3	3	3		4	4	4		4	5	1		3	3	2		4	5	12		3	6	7		3	1	0		4	23
3	5	4		3	20	13		3	2	5		4	2	8		3	4	9		3	1	0		4	3	10		4	2	6		3	5	3		4	4	5		3	5	6		3	17	0		4	34
3	2	6		3	21	24		3	4	4		4	8	9		3	5	4		3	0	3		4	4	5		4	9	9		3	4	5		4	4	13		3	6	8		3	2	6		4	35
3	3	6		3	25	16		3	2	3		4	9	12		3	1	2		3	0	0		4	5	7		4	1	5		3	6	12		4	3	14		3	1	13		3	1	3		4	34
3	10	1		3	11	24		3	2	4		4	3	7		3	8	6		3	1	2		4	1	0		4	3	7		3	6	4		4	3	32		3	3	7		3	15	2		4	38
3	1	8		3	14	8		3	6	12		4	7	7		3	3	3		3	5	3		4	4	4		4	0	3		3	3	4		4	9	1		3	12	11		3	1	0		4	38
3	7	8		3	18	20		3	4	6		4	10	9		3	11	4		3	4	2		4	8	2		4	2	8		3	8	8		4	7	12		3	7	11		3	8	0		4	43
3	3	3		3	12	11		3	14	15		4	4	16		3	8	5		3	2	0		4	2	5		4	2	8		3	3	10		4	3	16		3	1	7		3	3	0		4	33
3	5	5		3	13	21		3	1	3		4	8	14		3	6	8		3	2	2		4	1	9		4	0	7		3	5	2		4	2	17		3	2	11		3	8	0		4	26
3	7	5		3	16	20		3	0	1		4	4	10		3	1	3		3	2	0		4	3	3		4	0	4		3	4	5		4	1	2		3	8	5		3	1	4		4	33
3	6	15		3	30	6		3	5	1		4	3	4		3	9	1		3	0	0		4	6	0		4	3	4		3	15	17		4	2	33		3	1	7		3	7	2		4	27
3	6	5		3	17	26		3	9	4		4	4	4		3	7	6		3	2	1		4	17	15		4	2	6		3	4	4		4	1	14		3	12	3		3	1	0		4	19
3	9	7		3	9	8		3	1	1		4	7	7		3	2	2		3	0	3		4	2	4		4	4	4		3	8	4		4	4	1		3	1	18		3	2	2		4	30
3	3	1		3	17	23		3	2	2		4	1	2		3	1	3		3	0	3		4	4	5		4	2	3		3	7	12		5	6	5		3	5	8		3	0	3		4	24
3	6	7		3	17	6		3	13	13		4	15	14		3	0	1		3	17	3		4	4	8		4	5	3		3	4	13		5	4	10		3	3	6		3	5	0		4	43
3	1	5		3	10	14		3	2	8		4	4	4		3	10	3		3	1	0		4	7	10		4	3	1		3	7	5		5	5	1		3	10	3		3	1	2		4	34
3	3	3		3	29	11		3	1	2		4	1	5		3	7	4		3	3	3		4	4	5		4	1	0		3	6	13		5	6	15		3	3	4		3	6	2		4	14
3	5	4		3	16	11		3	0	1		4	7	4		3	10	5		3	1	0		4	11	5		4	2	1		3	8	7		5	4	10		3	6	4		3	6	0		4	40
3	3	2		3	6	17		3	9	3		4	5	6		3	0	1		3	6	2		4	5	8		4	1	6		3	5	16		5	4	8		3	2	2		3	1	2		4	36
3	3	4		3	8	16		3	0	3		4	1	4		3	7	5		3	1	2		4	2	8		4	3	1		3	5	0		5	9	3		3	4	5		3	1	1		4	34
3	3	6		3	9	10		3	8	6		4	0	6		3	0	0		3	3	7		4	10	5		4	1	6		3	7	1		5	5	5		3	4	8		3	1	2		4	44
3	0	1		3	5	6		3	1	5		4	6	3		3	1	0		3	5	1		4	0	2		4	3	5		3	14	12		5	5	5		3	1	2		3	1	0		4	30
3	7	4		4	27	13		3	0	2		4	3	12		4	5	6		3	5	4		4	6	6		4	6	2		3	8	12		5	5	24		3	4	5		3	3	1		4	27
3	5	1		4	9	6		3	9	5		4	6	5		4	6	1		3	2	1		4	5	4		4	6	8		3	20	10		5	6	4		3	3	1		3	0	1		4	31
3	2	6		4	6	3		3	6	9		4	6	5		4	5	5		3	0	1		4	3	4		4	1	4		3	17	10		5	3	5		4	6	17		3	1	0		4	32
3	2	1		4	10	3		3	3	6		4	3	5		4	12	10		3	2	0		4	4	6		4	4	2		3	10	12		5	5	12		4	2	24		4	2	1		4	36
3	4	3		4	14	5		3	2	1		4	3	9		4	7	3		3	1	0		4	3	9		4	1	4		3	4	5		5	8	2		4	3	7		4	6	1		4	30
3	0	2		4	15	2		3	5	4		4	3	6		4	12	4		3	0	1		4	2	2		4	6	1		3	5	7		5	8	10		4	15	1		4	4	4		4	49
3	1	4		4	5	1		3	1	10		4	3	11		4	8	3		3	13	0		4	2	2		4	2	6		3	4	16		5	3	13		4	7	12		4	2	3		4	31
3	2	2		4	27	3		3	1	2		4	7	6		4	11	7		3	7	2		4	3	1		4	2	2		3	13	6		5	2	17		4	2	5		4	1	1		4	38
3	5	3		4	17	9		3	9	4		4	7	3		4	1	4		3	5	0		4	0	1		4	3	2		3	18	14		5	2	1		4	1	11		4	3	2		4	9
3	7	4		4	5	2		3	4	10		4	3	2		4	12	5		3	2	2		4	17	12		4	3	5		3	22	10		5	7	1		4	1	2		4	1	9		4	33
3	11	6		4	6	11		3	1	5		4	7	2		4	12	7		3	0	1		4	5	2		4	2	2		3	10	15		5	8	3		4	0	5		4	3	3		4	35
3	4	7		4	19	11		3	1	3		4	2	3		4	7	2		3	6	0		4	4	3		4	10	5		3	5	12		5	2	11		4	4	15		4	2	1		4	32
3	9	3		4	14	8		3	0	6		4	15	21		4	7	1		3	0	2		4	1	1		4	3	3		3	14	17		5	5	3		4	2	13		4	7	2		4	29
3	13	13		4	13	8		3	1	6		4	18	13		4	2	3		3	1	0		5	10	6		4	1	2		3	0	1		5	5	7		4	10	2		4	4	2		4	47
3	10	6		4	16	4		3	3	5		4	6	2		4	6	4		3	1	0		5	4	6		4	2	0		3	21	19		5	4	2		4	3	13		4	3	5		4	19
3	2	3		4	1	1		4	5	4		4	4	5		4	7	3		3	0	0		5	2	6		4	14	13		3	8	12		5	5	8		4	5	5		4	4	1		4	46
3	7	3		4	9	20		4	8	2		4	7	5		4	10	4		3	1	3		5	5	4		4	1	3		3	5	4		5	7	11		4	9	7		4	3	3		4	26
3	1	4		4	14	7		4	6	8		4	2	6		4	6	2		3	2	0		5	5	5		4	1	7		3	12	10		5	5	10		4	6	4		4	6	4		4	30
3	7	7		4	10	10		4	5	0		4	10	8		4	7	2		3	1	1		5	2	4		4	5	4		3	12	3		5	6	4		4	5	6		4	2	2		4	25
3	2	1		4	7	6		4	7	8		4	2	5		4	9	14		3	2	0		5	7	9		4	2	6		3	5	4		5	8	12		4	8	10		4	2	0		4	38
3	10	5		4	16	7		4	10	1		4	14	18		4	5	6		3	0	0		5	2	1		4	1	3		3	9	5		5	4	16		4	3	4		4	4	2		4	57
3	1	5		4	11	6		4	14	4		4	4	3		4	4	4		3	2	5		5	6	5		4	1	4		4	9	10		5	3	4		4	0	15		4	1	0		4	26
3	4	6		4	10	2		4	4	5		4	2	3		4	8	5		3	1	0		5	6	1		4	4	7		4	13	8		5	2	8		4	5	18		4	2	1		4	33
3	3	3		4	26	9		4	7	3		4	6	8		4	6	5		3	17	1		5	1	3		4	2	3		4	11	9		5	7	4		4	2	15		4	4	4		4	26
3	1	1		4	13	14		4	12	10		4	4	5		4	12	4		3	1	0		5	3	3		4	1	3		4	18	4		5	11	6		4	3	25		4	2	1		4	37
3	4	3		4	5	6		4	11	1		4	1	9		4	4	7		3	11	3		5	4	5		4	3	3		4	11	5		5	10	3		4	6	11		4	1	3		4	17
3	5	11		4	14	4		4	12	11		4	0	5		4	5	3		3	1	0		5	1	2		4	1	4		4	8	7		5	14	9		4	3	5		4	1	3		4	14
3	4	6		4	20	6		4	24	2		4	1	0		4	6	4		4	7	8		5	3	3		4	1	0		4	10	22		5	5	21		4	0	11		4	3	5		4	29
3	1	7		4	2	5		4	2	1		4	3	3		4	6	4		4	2	6		5	0	2		4	1	0		4	4	6		5	6	1		4	2	13		4	0	7		4	14
3	2	5		4	25	12		4	11	5		4	1	8		4	11	6		4	3	8		5	2	2		4	1	1		4	4	2		5	7	4		4	4	11		4	2	2		4	30
3	4	6		4	4	9		4	11	8		4	3	12		4	7	3		4	8	10		5	6	2		4	3	3		4	26	5		5	7	1		4	4	3		4	2	3		4	8
3	1	4		4	3	0		4	9	4		4	1	12		4	7	4		4	2	5		5	2	4		4	3	3		4	10	7		5	9	3		4	3	12		4	8	1		4	3
3	0	0		4	16	4		4	5	4		4	0	4		4	2	6		4	6	6		5	2	2		4	1	0		4	11	12		5	3	8		4	0	22		4	7	1		4	18
3	3	1		4	20	14		4	7	3		4	3	5		4	10	7		4	9	7		5	3	5		4	1	1		4	7	1		5	6	2		4	5	21		4	3	0		4	0
3	4	7		4	16	6		4	4	3		4	4	3		4	3	2		4	3	11		5	1	5		4	2	0		4	32	16		5	7	3		4	5	5		4	3	2		4	19
3	6	2		4	24	12		4	10	5		4	5	4		4	12	11		4	6	12		5	3	1		4	1	0		4	14	10		5	3	8		4	3	10		4	5	2		5	27
3	0	4		4	10	6		4	5	1		4	4	7		4	4	3		4	4	10		5	4	6		4	0	0		4	13	11		5	3	3		4	9	7		4	3	2		5	32
3	6	2		4	13	9		4	15	7		4	6	7		4	5	6		4	3	1		5	5	3						4	9	11		5	4	13		4	3	4		4	5	1		5	30
3	1	6		4	4	6		4	12	2		4	0	8		4	7	10		4	4	2		5	3	5						4	7	11		5	11	3		4	3	3		4	2	1		5	33
3	2	5		4	6	8		4	13	12		4	5	4		4	9	7		4	6	7		5	3	3						4	14	9		5	3	6		4	0	11		4	2	2		5	38
3	2	1		4	4	10		4	6	4		4	6	10		4	12	6		4	1	1		5	4	4						4	8	13		5	4	11		4	2	8		4	3	2		5	28
4	2	5		4	10	2		4	22	16		4	8	14		4	6	7		4	4	10		5	3	3						4	20	18		5	1	14		4	7	7		4	4	1		5	34
4	1	4		4	9	8		4	12	4		4	6	5		4	11	9		4	2	4		5	2	1						4	17	9		5	5	4		4	5	22		4	6	5		5	54
4	5	3		4	8	14		4	6	5		4	4	4		4	2	3		4	1	5		5	6	1						4	20	19		5	9	19		4	11	2		4	6	1		5	35
4	3	8		4	3	14		4	13	3		4	4	11		4	3	2		4	6	4		5	1	3						4	4	4		5	2	21		4	5	12		4	2	2		5	46
4	3	3		4	6	7		4	8	7		4	2	10		4	7	14		4	5	5		5	1	4						4	20	13		5	2	12		4	10	10		4	4	2		5	49
4	3	3		4	5	3		4	17	11		4	5	4		4	2	3		4	1	4		5	4	3						4	9	17		5	2	7		4	4	5		4	5	3		5	48
4	0	0		4	11	10		4	18	11		4	1	3		4	5	6		4	0	4		5	1	3						4	9	4		5	2	8		4	5	8		4	5	6		5	34
4	0	1		4	26	3		4	14	14		4	2	2		4	15	2		4	6	2		5	2	3						4	12	10		5	1	29		4	2	5		4	1	3		5	33
4	8	15		4	5	1		4	4	8		4	0	13		4	3	7		4	1	11		5	4	4						4	13	5		5	1	7		4	3	4		4	0	0		5	32
4	1	5		4	3	3		4	13	7		4	3	6		4	8	8		4	5	4		5	5	3						4	13	9		5	5	33		4	7	3		4	4	3		5	50
4	5	5		4	16	11		4	10	7		4	8	15		4	13	9		4	5	5		5	2	2						4	7	4		5	1	9		4	8	10		4	2	5		5	32
4	0	2		4	20	16		4	5	20		4	9	2		4	5	1		4	2	5		5	1	1						4	10	12		5	0	1		4	2	12		4	3	1		5	32
4	1	2		4	12	14		4	14	8		4	3	8		4	11	10		4	3	5		5	5	3						4	14	16		6	5	2		4	2	3		4	4	3		5	42
4	5	3		4	18	14		4	8	4		4	9	4		4	2	3		4	1	5		5	1	1						4	12	5		6	10	1		4	4	14		4	6	6		5	27
4	1	6		4	7	2		4	9	11		4	7	10		4	6	5		4	3	11		5	3	1						4	16	6		6	8	4		4	5	15		4	1	0		5	21
4	4	5		4	12	10		4	15	14		4	5	7		4	13	5		4	7	6		5	4	4						4	6	8		6	7	5		4	3	6		4	3	6		5	42
4	1	1		4	5	5		4	19	10		4	4	3		4	1	3		4	5	3		5	3	1						4	12	8		6	8	9		4	9	11		4	4	4		5	20
4	4	8		4	9	9		4	11	13		4	9	10		4	13	11		4	1	2		5	1	2						4	2	6		6	1	1		4	2	6		4	6	2		5	45
4	4	2		4	6	15		4	11	17		4	8	6		4	13	8		4	7	2		5	2	4						4	14	6		6	4	2		4	6	10		4	2	0		5	52
4	4	3		4	9	7		4	18	17		4	2	7		4	0	4		4	2	3		5	1	0						4	11	6		6	5	1		4	1	10		4	4	2		5	33
4	6	5		4	10	8		4	19	10		4	10	22		4	3	4		4	10	6		5	4	5						4	9	13		6	8	13		4	5	4		4	2	6		5	29
4	1	2		4	21	13		4	9	12		4	3	7		4	10	8		4	6	12		5	3	1						4	8	6		6	3	1		4	2	11		4	2	4		5	33
4	2	4		4	6	4		4	10	3		4	6	3		4	8	5		4	4	2		5	1	5						4	7	7		6	3	13		4	1	6		4	2	1		5	64
4	2	5		4	14	16		4	10	5		4	5	6		4	11	2		4	4	3		5	3	2						4	11	14		6	3	2		4	8	5		4	0	2		5	43
4	1	3		4	5	6		4	8	10		4	3	3		4	9	4		4	7	5		5	2	0						4	21	17		6	5	4		4	4	10		4	2	1		5	19
4	1	5		4	7	9		4	8	9		4	5	11		4	1	0		4	2	4		5	0	1						4	5	4		6	3	4		4	10	4		4	3	6		5	48
4	5	6		4	18	16		4	5	3		5	2	1		4	3	1		4	8	7		5	0	0						4	7	4		6	3	5		4	5	4		4	4	3		5	33
4	5	3		4	17	13		4	8	12		5	5	8		4	4	5		4	2	5		5	5	6						4	16	18		6	7	15		4	1	3		4	6	1		5	42
4	2	1		4	3	3		4	9	8		5	4	1		4	1	1		4	14	7		5	3	2						4	26	16		6	2	12		4	1	8		4	4	2		5	46
4	6	6		4	8	4		4	9	0		5	2	1		4	3	1		4	4	1		5	3	1						4	5	8		6	6	7		4	3	8		4	7	2		5	46
4	2	3		4	6	11		4	20	14		5	2	1		4	2	0		4	2	2		5	1	1						4	5	2		6	7	2		4	2	7		4	2	0		5	35
4	7	0		4	16	10		4	8	5		5	3	5		4	2	9		4	5	8		5	1	3						4	21	6		6	4	4		4	5	7		4	4	1		5	40
4	11	10		4	4	3		4	3	4		5	7	11		4	1	5		4	4	2		5	4	4						4	12	17		6	14	3		4	2	15		4	2	1		5	39
4	2	4		4	5	5		4	11	6		5	7	14		4	4	4		4	1	7		5	1	1						4	12	9		6	5	4		4	3	7		4	4	3		5	34
4	9	5		4	2	10		4	7	8		5	2	4		4	5	3		4	0	5		5	1	0						4	28	13		6	2	2		4	1	5		4	2	1		5	50
4	14	14		4	13	22		4	8	8		5	6	12		4	4	2		4	1	0		5	1	0						4	21	19		6	2	2		4	6	6		4	0	1		5	36
4	6	4		4	7	10		4	13	10		5	5	3		4	6	7		4	3	3		5	2	1						4	7	4		6	5	17		4	4	1		4	2	2		5	30
4	7	4		4	18	5		4	24	17		5	5	6		4	1	1		4	1	8		5	3	3						4	11	11		6	4	13		4	5	4		4	0	0		5	38
4	1	4		4	3	0		4	6	9		5	4	5		4	0	1		4	3	12		5	0	0						4	10	12		6	11	1		4	2	0		4	1	2		5	21
4	7	4		5	2	7		4	11	9		5	0	0		4	1	3		4	1	9		5	1	2						4	18	11		6	6	0		4	4	8		4	1	2		5	25
4	6	2		5	8	6		4	10	10		5	2	4		4	1	4		4	0	2		5	2	2						4	5	6		6	9	3		4	1	8		4	2	3		5	33
4	4	4		5	7	8		4	10	7		5	8	12		4	2	7		4	3	4		5	0	0						4	3	7		6	5	14						5	1	5		5	26
4	2	4		5	10	10		4	8	12		5	2	3		4	10	22		4	3	3		5	1	1						4	12	13		6	7	6						5	0	1		5	28
4	3	4		5	9	16		4	5	7		5	7	10		4	3	7		4	5	4		5	1	0						4	12	15		6	4	12						5	1	3		5	24
4	8	10		5	14	6		4	8	9		5	0	4		4	6	3		4	3	6		5	1	7						4	10	7		6	7	4						5	4	15		5	34
4	6	2		5	4	4		4	8	7		5	5	6		4	5	6		4	5	6		6	5	13						4	8	1		6	7	6						5	2	1		5	15
4	1	5		5	5	6		4	7	1		5	3	3		4	3	3		4	0	6		6	2	8						4	4	7		6	5	8						5	0	4		5	41
4	0	4		5	5	2		4	9	10		5	12	24		4	5	11		4	4	2		6	7	8						4	13	11		6	3	21						5	1	1		5	13
4	6	10		5	6	4		4	16	6		5	1	1						4	2	8		6	4	7						4	3	4		6	5	19						5	0	3		5	33
4	12	11		5	5	5		4	7	11		5	5	10						4	6	12		6	11	7						4	9	10		6	6	9						5	2	0		5	34
4	2	5		5	5	3		4	3	5		5	2	6						4	5	5		6	2	5						4	2	1		6	4	2						5	0	1		5	37
4	6	15		5	11	3		4	10	1		5	1	3						4	4	4		6	12	17						4	12	13		6	6	9						5	1	1		5	22
4	8	10		5	13	7		4	4	8		5	10	7						4	3	7		6	6	6						4	14	8		6	3	11						5	1	0		5	27
4	2	5		5	5	7		4	15	7		5	7	6						4	2	10		6	5	1						4	6	17		6	6	4						5	3	1		5	22
4	3	4		5	8	2		4	8	4		5	2	2						4	5	3		6	2	6						4	3	4		6	6	1						5	1	3		5	12
4	0	11		5	5	3		4	12	2		5	2	2						4	1	2		6	11	10						4	4	8		6	5	3						5	0	6		5	33
4	2	16		5	12	11		4	13	0		5	3	2						4	2	2		6	4	5						4	24	14		6	5	9						5	1	2		5	22
4	4	13		5	12	6		4	21	2		5	10	4						4	0	7		6	3	7						4	13	9		6	2	5						5	0	8		5	54
4	11	19		5	5	7		4	8	1		5	3	6						4	3	3		6	0	3						4	11	4		6	7	2						5	1	2		5	49
4	3	7		5	8	5		4	10	14		5	3	3						4	7	10		6	2	8						4	27	9		6	2	21						5	0	0		5	38
4	9	14		5	6	6		5	11	1		5	1	1						4	6	2		6	2	8						4	5	9		6	3	6						5	2	1		5	11
4	2	2		5	4	1		5	3	0		5	4	4						4	3	7		6	0	7						4	3	4		6	10	2						5	2	6		5	14
4	6	5		5	0	4		5	10	9		5	0	0						4	6	4		6	0	4						4	6	10		6	4	7						5	3	1		5	20
4	7	6		5	10	9		5	22	2		5	3	1						4	5	10		6	3	4						4	7	8		6	6	20						5	2	0		5	12
4	2	12		5	5	1		5	34	8		5	10	20						4	4	5		6	2	7						4	8	6		6	5	12						5	0	3		5	6
4	1	2		5	4	5		5	11	11		5	1	6						4	3	2		6	4	4						4	7	15		6	4	5						5	4	0		5	8
4	2	3		5	2	12		5	6	0		5	0	2						4	6	7		6	3	3						5	6	4		6	4	13						5	3	1		5	31
4	7	5		5	4	7		5	9	0		5	9	7						4	7	4		6	5	4						5	9	15		6	3	14						5	1	2		5	12
4	0	7		5	8	7		5	17	9		5	3	10						4	2	5		6	3	1						5	3	5		6	3	32						5	0	5		5	15
4	10	5		5	1	1		5	11	5		5	6	1						4	7	19		6	1	0						5	5	3		6	8	1						5	4	1		5	26
4	5	1		5	11	2		5	15	2		5	0	4						4	3	6		6	2	1						5	9	6		6	7	12						5	0	2		5	24
4	7	14		5	3	2		5	16	9		5	1	10						4	5	3		6	1	6						5	5	1		6	3	16						5	3	3		5	22
4	9	12		5	2	8		5	17	6		5	4	4						4	4	4		6	3	1						5	6	9		6	2	17						5	1	1		5	12
4	3	2		5	2	5		5	15	10		5	2	13						4	3	2		6	1	6						5	6	10		6	1	2						5	5	3		5	11
4	2	13		5	5	2		5	31	6		5	0	0						4	5	8		6	3	5						5	12	7		6	2	33						5	0	0		5	5
4	6	5		5	10	10		5	11	2		5	3	4										6	6	2						5	14	3		6	1	14						5	2	1		5	7
4	1	10		5	7	4		5	8	7		5	2	0										6	6	8						5	11	11		6	3	1						5	0	6		5	8
4	6	6		5	4	4		5	10	10		5	3	3										6	1	4						5	6	3		6	2	6						5	1	0
4	4	4		5	4	2		5	16	5		5	3	2										6	4	2						5	4	3		6	0	4						5	1	3
4	7	12		5	12	8		5	9	4		5	0	0										6	1	5						5	6	5		6	0	2						5	4	1
4	7	7		5	3	7		5	13	11		5	2	6										6	6	1						5	7	6		6	0	0						5	1	0
4	5	13		5	6	10		5	19	7		6	11	12										6	2	6						5	1	2										5	5	4
4	13	11		5	2	0		5	15	7		6	4	1										6	3	2						5	2	5										5	4	4
4	3	2		5	3	2		5	5	0		6	6	4										6	3	2						5	3	6										5	2	2
4	2	9		5	6	2		5	5	2		6	1	5										6	3	5						5	10	10										5	1	1
4	4	5		5	3	7		5	4	0		6	3	1										6	2	2						5	3	1										5	1	1
4	4	1		5	4	0		5	3	1		6	14	13										6	11	5						5	7	4										5	2	8
4	2	6		5	1	7		5	6	6		6	1	1										6	3	3						5	6	6										5	0	2
4	6	3		5	3	3		5	5	4		6	1	6										6	1	2						5	11	8										5	1	2
4	11	11		5	9	1		5	10	9		6	4	7										6	2	1						5	5	4										5	1	1
4	7	4		5	5	2		5	7	1		6	0	2										6	15	16						5	1	5										5	2	4
4	4	6		5	1	5		5	4	5		6	1	3										6	1	4						5	5	13										5	1	4
4	6	2		5	4	6		5	5	4		6	3	6										6	1	7						5	3	1										5	1	1
4	5	8		5	8	4		5	7	1		6	12	10										6	6	4						5	4	10										5	0	3
4	2	1		5	7	1		5	12	5		6	4	5										6	2	6						5	3	0										5	3	7
4	0	2		5	4	2		5	5	0		6	6	2										6	1	3						5	6	5										5	3	2
5	11	6		5	6	10		5	18	6		6	5	3										6	1	4						5	16	8										5	1	1
5	19	3		5	8	10		5	10	6		6	14	8										6	4	7						5	1	1										5	2	1
5	10	12		5	4	7		5	8	1		6	1	4										6	2	3						5	1	0										5	2	0
5	8	8		5	3	10		5	9	5		6	5	7										6	1	3						5	9	1										5	5	1
5	7	4		5	7	2		5	7	1		6	9	2										6	3	3						5	9	15										5	2	2
5	3	3		5	5	6		5	2	0		6	1	2										6	1	4						5	2	5										5	2	0
5	4	5		5	7	9		5	5	2		6	7	7										6	1	0						5	2	2										5	2	1
5	8	5		5	4	3		5	9	4		6	4	4										6	1	0						5	2	3										5	0	2
5	2	2		5	3	7		5	3	0		6	6	6										6	2	1						5	8	14										5	1	1
5	18	17		5	4	5		5	11	0		6	0	4										6	3	3						5	18	11										5	1	4
5	5	6		5	5	7		5	5	3		6	7	6										6	5	4						5	3	4										5	1	1
5	4	4		5	3	1		5	8	4		6	3	8										6	1	0						5	3	1										5	0	11
5	10	2		5	4	5		5	10	2		6	1	4										6	1	1						5	1	2										5	2	0
5	12	16		5	4	1		5	11	9		6	8	7										6	3	2						5	3	0										5	1	1
5	11	6		5	5	4		5	20	1		6	3	2										6	1	0						5	3	5										5	3	3
5	6	1		5	4	10		5	4	1		6	1	3										6	0	0						5	3	0										5	2	0
5	16	7		5	7	3		5	0	6		6	3	6																		5	1	1										5	2	1
5	7	4		5	6	2		5	11	8		6	1	3																		5	9	6										5	4	2
5	17	7		5	5	2		5	15	3		6	1	2																		5	7	6										5	4	1
5	13	5		5	3	1		5	4	3		6	9	16																		5	7	11										5	3	0
5	1	6		5	2	3		5	2	0		6	3	11																		5	7	5										5	3	1
5	15	3		5	4	1		5	22	8		6	3	5																		5	3	4										5	2	0
5	1	1		5	5	0		5	10	3		6	4	3																		5	5	11										5	1	2
5	17	6		5	3	0		5	15	9		6	2	1																		5	14	11										5	1	2
5	12	6		5	4	0		5	32	3		6	5	9																		5	5	6										5	0	0
5	7	6		5	4	1		5	4	0		6	5	6																		5	1	4										5	2	4
5	3	5		6	3	7		5	6	4		6	1	3																		5	3	6										5	2	3
5	1	9		6	11	3		5	16	8		6	1	3																		5	7	10										5	0	2
5	4	0		6	18	15		5	12	3		6	1	1																		5	9	3										5	2	0
5	7	11		6	7	15		5	12	1		6	3	7																		5	7	11										5	2	0
5	3	3		6	5	16		5	22	4		6	1	3																		5	2	8										5	0	0
5	9	8		6	7	2		5	7	1		6	0	1																		5	7	5										5	0	0
5	2	5		6	17	9		5	2	0		6	4	3																		5	5	5										5	3	0
5	15	6		6	25	8		5	18	2		6	0	2																		5	8	10										5	4	0
5	17	9		6	9	17		5	9	3		6	2	8																		5	6	4										5	1	2
5	4	1		6	10	9		5	7	8		6	0	2																		5	3	0										5	1	2
5	4	5		6	18	10		5	13	0		6	9	5																		5	4	8
5	5	8		6	21	14		5	11	8		6	1	2																		5	2	0
5	10	2		6	3	10		5	15	8		6	14	5																		5	12	8
5	3	2		6	4	9		5	12	5		6	3	2																		5	2	6
5	3	4		6	8	4		5	7	6		6	0	1																		5	6	1
5	7	2		6	16	12		5	12	5		6	0	2																		5	9	13
5	10	4		6	12	8		5	10	1		6	7	4																		5	5	4
5	9	4		6	8	11		5	18	14		6	0	1																		5	3	4
5	7	2		6	8	5		5	10	3		6	2	1																		5	6	8
5	7	1		6	15	2		5	9	6		6	1	4																		5	4	3
5	15	17		6	14	7		5	4	7		6	6	1																		5	3	4
5	2	9		6	10	12		5	6	4		6	2	3																		5	1	2
5	5	7		6	11	3		5	8	4		6	1	1																		5	3	2
5	2	5		6	8	2		5	15	9		6	2	1																		5	12	2
5	7	7		6	6	9		5	5	1		6	5	9																		5	9	5
5	11	4		6	15	11		5	12	6		6	1	1																		5	1	2
5	3	3		6	5	8		5	15	1		6	0	1																		5	2	0
5	9	7		6	17	7		5	25	1		6	1	0																		5	7	10
5	12	8		6	6	22		5	6	6		6	0	2																		5	5	2
5	9	6		6	12	4		5	1	0		6	2	2																		5	4	7
5	16	8		6	6	18		5	3	0		6	2	8																		5	1	6
5	2	4		6	7	10						6	0	6																		5	4	4
5	13	13		6	14	8						6	11	36																		5	1	9
5	3	4		6	16	22						6	1	5																		5	0	1
5	5	8		6	10	13						6	2	2																		5	4	3
5	4	4		6	15	13						6	3	1																		5	5	3
5	9	9		6	14	19						6	0	9																		5	9	5
5	9	4		6	11	16						6	1	0																		5	5	5
5	9	4		6	19	12						6	1	3																		6	4	5
5	10	6		6	19	11						6	3	3																		6	3	0
5	7	4		6	9	20						6	1	2																		6	0	0
5	3	5		6	14	0						7	2	7																		6	0	0
5	17	17		6	4	12						7	6	3																		6	2	3
5	12	2		6	25	14						7	5	10																		6	7	4
5	15	12		6	13	5						7	2	2																		6	1	1
5	13	7		6	10	12						7	4	2																		6	8	9
5	3	5		6	10	21						7	2	0																		6	1	5
5	6	1		6	21	18						7	4	8																		6	5	3
5	1	5		6	13	13						7	6	10																		6	3	5
5	7	3		6	11	4						7	7	6																		6	5	10
5	14	10		6	22	25						7	6	2																		6	3	2
5	12	3		6	12	15						7	3	2																		6	3	1
5	2	8		6	20	18						7	6	9																		6	4	6
5	4	6		6	14	31						7	1	3																		6	5	5
5	10	7		6	11	8						7	6	4																		6	6	2
5	8	4		6	7	16						7	2	0																		6	7	3
5	2	3		6	16	27						7	4	7																		6	1	5
5	8	7		6	23	25						7	3	9																		6	8	9
5	9	5		6	3	15						7	3	1																		6	3	0
5	14	11		6	8	4						7	4	5																		6	12	9
5	3	2		6	8	5						7	4	8																		6	3	6
5	2	2		6	12	11						7	6	9																		6	2	8
5	2	6		6	11	18						7	6	10																		6	7	8
5	0	0		6	10	15						7	2	7																		6	4	0
6	9	5		6	7	9						7	4	3																		6	2	7
6	20	5		6	15	21						7	5	7																		6	8	6
6	6	4		6	0	0						7	3	3																		6	4	4
6	4	3		6	5	5						7	1	1																		6	4	3
6	6	6		6	10	4						7	7	1																		6	6	1
6	17	6		6	13	12						7	0	5																		6	4	7
6	14	5		6	11	7						7	5	8																		6	4	0
6	8	5		6	3	9						7	6	5																		6	1	7
6	15	8		6	14	8						7	3	7																		6	0	1
6	18	8		6	19	15						7	1	4																		6	5	9
6	9	8		6	1	0						7	3	7																		6	5	5
6	11	5		6	3	2						7	2	5																		6	3	2
6	7	12		6	2	5						7	3	3																		6	5	4
6	9	12		6	5	11						7	7	5																		6	1	1
6	12	6		6	6	6						7	1	4																		6	5	6
6	11	3		6	8	9						7	5	9																		6	9	5
6	5	4		6	1	1						7	2	2																		6	4	5
6	12	9		7	12	16						7	6	3																		6	2	4
6	6	4		7	12	29						7	2	3																		6	4	1
6	11	7		7	16	30						7	17	8																		6	1	3
6	10	12		7	6	9						7	0	2																		6	5	4
6	6	15		7	11	36						7	10	5																		6	11	7
6	2	4		7	10	31						7	5	6																		6	1	0
6	20	2		7	13	20						7	6	6																		6	4	11
6	15	12		7	3	1						7	5	14																		6	5	11
6	9	6		7	8	6						7	6	11																		6	4	4
6	5	4		7	9	19						7	1	1																		6	5	0
6	9	9		7	11	16						7	2	12																		6	12	6
6	12	8		7	1	10						7	4	4																		6	12	2
6	4	3		7	9	33						7	6	5																		6	6	3
6	24	7		7	2	6						7	5	6																		6	4	6
6	9	5		7	9	15						7	7	4																		6	8	3
6	17	8		7	5	11						7	4	7																		6	5	3
6	6	8		7	10	26						7	6	6																		6	1	4
6	5	5		7	10	15						7	2	0																		6	3	1
6	5	4		7	2	13						7	14	15																		6	0	2
6	19	9		7	6	14						7	3	9																		6	2	5
6	0	5		7	5	18						7	4	3																		6	9	8
6	7	4		7	14	20						7	13	6																		6	4	6
6	7	5		7	8	13						7	10	10																		6	3	2
6	3	1		7	6	9						7	1	4																		6	4	6
6	3	2		7	7	13						7	2	3																		6	2	5
6	4	6		7	20	20						7	2	3																		6	10	4
6	14	9		7	21	24						7	3	2																		6	4	8
6	13	6		7	16	30						7	5	2																		6	6	3
6	4	1		7	3	3						7	3	6																		6	6	5
6	5	4		7	6	11						7	6	9																		6	0	0
6	6	3		7	17	18						7	1	2																		6	3	1
6	4	2		7	10	26						7	0	4																		6	0	1
6	5	5		7	13	9						7	6	9																		6	9	4
6	10	5		7	5	6						7	0	0																		6	1	2
6	1	0		7	4	4						7	2	5																		6	2	5
6	12	5		7	9	11						7	1	3																		6	5	5
6	7	9		7	6	20						7	4	7																		6	5	5
6	2	3		7	9	5						7	1	3																		6	6	1
6	4	3		7	4	10						7	4	1																		6	6	5
6	12	5		7	7	11						7	2	3																		6	7	6
6	2	6		7	8	23						7	4	2																		6	0	4
6	3	1		7	8	17						7	10	3																		6	9	2
6	10	9		7	4	7						7	0	1																		6	5	4
6	17	5		7	9	28						7	9	11																		6	4	5
6	9	5		7	2	9						7	0	2																		6	8	10
6	4	4		7	8	15						7	1	1																		6	0	3
6	8	4		7	9	11						7	3	5
6	10	3		7	11	16						7	3	10
6	10	9		7	10	14
6	10	1		7	5	2
6	5	2		7	4	7
6	4	2		7	9	16
6	8	11		7	5	3
6	12	1		7	2	7
6	5	5		7	5	5
6	2	1		7	10	16
6	10	6		7	6	12
6	10	4		7	11	9
6	5	7		7	1	8
6	6	1		7	2	4
6	5	0		7	2	3
6	2	2		7	10	13
6	1	1		7	10	9
6	7	9		7	2	4
6	4	2		7	4	21
6	13	6		7	10	19
6	6	7		7	10	17
6	2	5		7	3	3
6	2	3		7	4	11
6	1	0		7	2	8
7	10	9		7	6	16
7	4	7		7	11	12
7	2	3		7	8	6
7	10	4		7	12	14
7	5	5		7	7	25
7	7	4		7	6	12
7	8	5		7	2	5
7	7	10		7	3	4
7	8	2		7	15	8
7	4	3		7	4	17
7	1	2		7	1	2
7	7	13		7	8	19
7	7	16		7	4	8
7	3	4		7	12	21
7	2	4		7	1	9
7	3	2		7	13	15
7	3	4		7	5	9
7	9	2		7	2	5
7	9	4		7	8	9
7	7	3		7	9	8
7	11	10		7	9	0
7	3	1		7	8	8
7	0	2		7	7	6
7	7	6		7	1	4
7	1	3		7	5	7
7	4	2		7	3	6
7	4	7		7	1	2
7	6	3		7	3	5
7	5	5		7	6	6
7	2	4		7	4	12
7	6	4		7	1	6
7	3	6		7	8	15
7	10	3		7	7	10
7	2	3
7	1	5
7	5	8
7	3	4
7	4	4
7	12	5
7	3	3
7	5	10
7	4	6
7	4	6
7	3	3
7	0	1
7	5	7
7	3	4
7	2	2
7	6	0
7	6	6
7	2	2
7	2	5
7	4	2
7	3	2
7	7	9
7	3	7
7	5	1
7	3	4
7	7	6
7	3	4
7	1	6
7	2	3
7	0	1
7	3	4
7	6	5
7	3	2
7	1	6
7	1	3
7	1	0
7	4	3
7	8	1
7	9	10
7	8	9
7	1	0
7	3	0
7	2	1
7	4	4
7	0	0
7	12	11
7	8	4
7	4	2
7	4	9
7	1	3
7	7	6
7	5	12
7	1	1
7	3	2
7	0	5
7	4	4
7	2	6
7	4	5
7	5	4
7	0	2
7	3	10
7	3	4
7	12	7
7	8	6
7	1	5
7	2	3
7	1	5
7	15	10
7	5	2
7	2	4
7	2	2
7	6	3
7	5	3
7	5	5
7	5	4
7	1	2
7	6	6
7	1	3
7	0	1
8	3	4
8	4	6
8	5	6
8	8	8
8	4	7
8	3	6
8	7	1
8	9	8
8	13	7
8	15	6
8	5	6
8	13	3
8	8	13
8	4	1
8	4	3
8	2	4
8	5	3
8	8	5
8	19	8
8	9	6
8	7	10
8	3	1
8	5	5
8	2	2
8	6	2
8	9	6
8	6	0
8	2	6
8	5	1
8	11	11
8	10	7
8	13	2
8	1	2
8	9	12
8	2	2
8	6	6
8	7	7
8	4	10
8	5	5
8	4	3
8	10	4
8	9	5
8	4	6
8	2	2
8	0	2
8	8	7
8	3	1
8	6	4
8	3	6
8	9	9
8	10	3
8	10	12
8	8	12
8	9	8
8	1	4
8	4	8
8	4	2
8	5	0
8	6	10
8	3	1
8	10	3
8	2	7
8	3	3
8	4	6
8	2	7
8	6	6
8	10	5
8	0	2
8	5	9
8	10	8
8	7	5
8	6	3
8	1	5
8	6	10
8	3	3
8	0	4
8	2	8
8	5	5
8	4	7
8	5	5
8	8	5
8	3	3
8	10	12
8	5	5
8	5	2
8	2	2
8	0	3
8	5	5
8	11	9
8	4	5
8	4	3
8	5	3
8	3	10
8	3	3
8	9	11
8	4	2
8	2	4
8	8	10
8	0	3
8	2	0
8	0	1
8	0	0
8	6	4
8	2	0
8	0	0
8	0	1
8	2	3
8	0	0
8	1	0
8	4	2
8	3	0
8	2	2
9	5	2
9	14	7
9	6	8
9	5	12
9	2	1
9	8	6
9	4	5
9	12	10
9	13	12
9	9	8
9	12	3
9	3	1
9	10	12
9	10	10
9	6	8
9	17	8
9	3	4
9	15	8
9	16	11
9	7	6
9	8	7
9	13	16
9	0	0
9	17	14
9	7	5
9	13	8
9	4	6
9	18	12
9	9	6
9	7	3
9	11	4
9	9	6
9	2	4
9	8	4
9	15	3
9	21	16
9	8	7
9	6	5
9	10	2
9	6	4
9	7	4
9	7	4
9	10	10
9	18	16
9	5	6
9	8	3
9	25	11
9	2	10
9	4	4
9	10	8
9	11	5
9	9	5
9	7	5
9	7	12
9	18	8
9	9	9
9	5	3
9	8	1
9	3	4
9	6	4
9	5	4
9	12	21
9	5	3
9	9	13
9	3	0
9	6	16
9	8	7
9	5	6
9	2	2
9	7	1
9	2	7
9	6	4
9	10	8
9	4	5
9	8	3
9	3	4
9	17	4
9	7	3
9	11	11
9	5	12
9	2	0
9	2	3
9	17	13
9	6	4
9	1	0
[truncated: 64 more columns]
