# Supplementary material for: Molecular gradients shape synaptic specificity of a visuomotor transformation
Source: Nature. 2025 Jun 4;644(8076):453–62. doi: 10.1038/s41586-025-09037-4 (PMC12350164; doi:10.1038/s41586-025-09037-4)
Supplement: Supplementary file 4 — Source Data Figs. 1, 2, 3, 4, 5 and Source Data Extended Data Figs. 1, 2, 3, 4, 6, 7, 8, 9, 10, 11 [file 41586_2025_9037_MOESM4_ESM.zip › 2024-09-18368B-f3.xlsx]

## Sheet: Fig. 3c
	DIP-epsilon			DIP-gamma			DIP-zeta			Side-II
Brains	1	2	3	1	2	4	1	2	3	1	2	3
24h APF	360	401	435	64	66	44	15	11	9	88	125	108
48h APF	424	528	433	88	70	79	20	15	17	91	106	105
72h APF	439	505	517	131	58	84	25	12	10	78	67	116
96h APF	397	434	517	72	44	65	18	23	5	108	117	99

## Sheet: Fig. 3e
DIP-ε+/+ 48h	DIP-εnull 48h	DIP-ε+/+ 72h	DIP-εnull 72h	DIP-ε+/+ 96h	DIP-εnull 96h
167.264	123.329	235.358	86.2186	266.62	48.5312
88.792	49.357	207.055	32.6599	221.749	72.9748
72.923	5.256	163.535	52.379	169.743	25.1968
90.4807	59.7878	109.096	55.4702	242.567	45.6503
187.655	47.2694	152.51	19.0003	157.858	38.2607
133.472	73.1535	134.845	57.0293	257.341	15.5415
116.399	23.4078	111.311	76.8938	209.586	46.3271
162.736	24.1648	270.541	32.7601	199.926	27.0712
90.8712	129.474	210.38	103.886	268.874	14.004
174.064	59.6976	202.093		247.923	18.704
163.221	31.5251			117.593	29.1802
				236.913	9.45356
				218.609	73.9814
				190.642

## Sheet: Fig. 3f
DIP-ε-/-+ UAS-DIP-ε	DIP-εnull+ GF-GAL4	DIP-εnull + GF-GAL4 + UAS-DIP-ε
58.5494	28.5854	147.569
64.5383	49.1173	145.968
34.7152	42.7205	184.615
26.0244	3.86725	212.679
23.3398	44.2397	68.6188
14.7827	39.509	180.552
22.309	117.971	99.5971
21.4814	30.7082	182.04
73.0093	42.3321	174.312
14.69	56.9215	171.125
35.2862	87.9211	214.995
25.3006	55.2386	130.538
75.7879	21.7098	180.159
49.9484	31.1983
	70.3156
	75.0621

## Sheet: Fig. 3g
GF>control RNAi	GF>DIP-ε RNAi KK	GF>Control	GF>DIP-ε RNAi GD
155.369	63.7635	117.298	40.7683
122.625	29.618	160.814	47.5826
229.641	28.3868	200.245	69.22
279.745	91.7132	149.497	56.0845
146.443	81.7519	216.034	98.2626
171.344	21.5491	44.643	13.875
212.899	53.9322	200.038	12.9579
234.829	60.2263	170.24	95.8243
271.558	18.0552	166.518	60.3312
191.234	39.4115	192.978	106.364
146.076	122.406	146.558	64.0688
82.316	0	210.041	61.2098
183.628	25.0508	123.199
224.13	41.0604	174.599
188.6	118.139	103.386
118	24.7664
182.11	15.6
98.9	24.1
115.01	4.82

## Sheet: Fig. 3i
	r/v = 40 ms
	controls	DIP-enull		UAS-controls	UAS-DIP-ε-RNAi
	6.7219	2.00898		3.42739	3.00018
	9.51893	2.41478		5.03201	2.45023
	4.32417	3.44417		2.98726	3.09036
	3.98739	5.76388		7.14598	1.7804
	3.89572	3.74625		3.44925	2.21227
		1.80412
		3.9335

## Sheet: Fig. 3m
LPLC2>Control	LPLC2>UAS-dpr13
115.513	216.241
131.31	143.832
186.538	138.641
217.465	211.244
105.024	174.52
115.905	188.563
91.721	206.921
136.601	170.911
125.248	195.141
146.103	149.684
96.5608	202.838
151.613	117.983
136.763	144.817
100.622	122.843
	96.6507

## Sheet: Fig. 3o
LPLC2>Control	LPLC2>UAS-DIP-ε
148.227	58.6063
118.303	39.1761
85.709	84.1141
95.085	51.7721
85.121	45.8924
145.156	27.6402
112.024	42.6866
85.121	66.9917
145.707	110.353
145.221	148.618
201.239	121.867
156.817	96.1388
151.671	100.603
85.121	46.8392
189.479	107.626

## Sheet: FIg. 3j
takeoff duration	genotype	elevation
13.5	DL	0
13.8333	DL	0
14.5	DL	0
7.66667	DL	0
12.5	DL	0
9.83333	DL	0
8.16667	DL	0
10.5	DL	0
11.3333	DL	0
19	DL	0
9.33333	DL	0
22	DL	0
8.5	DL	0
12.6667	DL	0
11.1667	DL	0
15.6667	DL	0
11.6667	DL	0
19.1667	DL	0
15.6667	DL	0
11	DL	0
11.1667	DL	0
7.5	DL	0
13.3333	DL	0
5.83333	DL	0
10.8333	DL	0
10.8333	DL	0
19	DL	0
12.5	DL	0
9.16667	DL	0
8.5	DL	0
10	DL	0
11.8333	DL	0
8.5	DL	0
8	DL	0
18.8333	DL	0
20.3333	DL	0
14.3333	DL	0
10.8333	DL	0
10	DL	0
10	DL	0
15.5	DL	0
19.8333	DL	0
14	DL	0
5.33333	DL	0
18.3333	DL	0
3.83333	DL	0
10.5	DL	0
9.83333	DL	0
15.1667	DL	0
15.3333	DL	0
18.3333	DL	0
7.5	DL	0
8	DL	0
11.6667	DL	0
15.1667	DL	0
19.3333	DL	0
16.6667	DL	0
7.16667	DL	0
7.66667	DL	0
14.8333	DL	0
11.6667	DL	0
13.3333	DL	0
9	DL	0
19.8333	DL	0
9.83333	DL	0
28.5	DL	0
12.5	DL	0
15	DL	0
5.5	DL	0
9.83333	DL	0
9.33333	DL	0
4.33333	DL	0
11.5	DL	45
26.6667	DL	45
13.6667	DL	45
10.3333	DL	45
9.16667	DL	45
11.1667	DL	45
12.8333	DL	45
19.3333	DL	45
10.8333	DL	45
8.33333	DL	45
8.33333	DL	45
8	DL	45
10	DL	45
13.3333	DL	45
8.5	DL	45
9.5	DL	45
15	DL	45
11	DL	45
20	DL	45
3.83333	DL	45
6.33333	DL	45
7.66667	DL	45
15.8333	DL	45
3.83333	DL	45
11.6667	DL	45
8	DL	45
13.3333	DL	45
11.5	DL	45
9.5	DL	45
10.5	DL	45
7.5	DL	45
13.5	DL	45
12.3333	DL	45
9.16667	DL	45
11.6667	DL	45
11.6667	DL	45
6	DL	45
8.33333	DL	45
20.5	DL	45
8.5	DL	45
11.1667	DL	45
8.33333	DL	45
12.1667	DL	45
7.5	DL	45
17	DL	45
13.3333	DL	45
12.6667	DL	45
10.6667	DL	45
8.5	DL	45
25	DL	45
10.8333	DL	45
7	DL	45
10	DL	45
6.33333	DL	45
11.6667	DL	45
7.33333	DL	45
9	DL	45
4.5	DL	45
14.6667	DL	45
6.16667	DL	45
10	DL	45
8.16667	DL	45
9.16667	DL	45
14.3333	DL	45
6.5	DL	45
7.66667	DL	45
13.3333	DL	45
5.83333	DL	45
11.6667	DL	77
9.83333	DL	77
12.8333	DL	77
9.5	DL	77
18.3333	DL	77
11.6667	DL	77
11.6667	DL	77
13.3333	DL	77
13.1667	DL	77
15	DL	77
9.66667	DL	77
11.5	DL	77
16.5	DL	77
6	DL	77
6.66667	DL	77
4.66667	DL	77
26.6667	DL	77
10	DL	77
7.5	DL	77
4.83333	DL	77
5	DL	77
11.6667	DL	77
8.33333	DL	77
7	DL	77
5.83333	DL	77
12.1667	DL	77
6.33333	DL	77
7.83333	DL	77
8.5	DL	77
11.1667	DL	77
10	DL	77
6.5	DL	77
5	DL	77
4.83333	DL	77
11.6667	DL	77
3.66667	DL	77
16	DL	77
23.3333	DL	77
8	DL	77
6.66667	DL	77
13.3333	DL	77
13.3333	DL	77
6.83333	DL	77
11.6667	DL	77
8	DL	77
18.8333	DL	77
5.16667	DL	77
10.8333	DL	77
6.16667	DL	77
12.3333	DL	77
5	DL	77
10	DL	77
20.6667	DL	77
11.5	DL	77
8.33333	DL	77
11.8333	DL	77
13.3333	DL	77
11.6667	DL	77
8.33333	DL	77
9	DL	77
8.16667	DL	77
10	DL	77
9.83333	DL	77
17.3333	DL	77
5.5	DL	77
18.3333	DL	77
16.5	DL	77
12.3333	DL	77
7.66667	DL	77
15	DL	77
12.3333	DL	77
5.33333	DL	77
9	DL	77
7.66667	DL	77
10	DL	77
14	DL	77
9.5	DL	77
9.66667	DL	77
18	Dip-εnull	0
10.5	Dip-εnull	0
33.3333	Dip-εnull	0
20.8333	Dip-εnull	0
13.6667	Dip-εnull	0
16.8333	Dip-εnull	0
11.1667	Dip-εnull	0
9.5	Dip-εnull	0
14.1667	Dip-εnull	0
21.3333	Dip-εnull	0
12.1667	Dip-εnull	0
24.5	Dip-εnull	0
21	Dip-εnull	0
19.6667	Dip-εnull	0
24.6667	Dip-εnull	0
15	Dip-εnull	0
15	Dip-εnull	0
18.6667	Dip-εnull	0
17	Dip-εnull	0
10.5	Dip-εnull	0
27	Dip-εnull	0
19.3333	Dip-εnull	0
20	Dip-εnull	0
13.1667	Dip-εnull	0
12.8333	Dip-εnull	0
17.3333	Dip-εnull	0
22.1667	Dip-εnull	0
23.6667	Dip-εnull	0
24.3333	Dip-εnull	0
26.1667	Dip-εnull	0
20	Dip-εnull	0
16.5	Dip-εnull	0
30	Dip-εnull	0
25.1667	Dip-εnull	0
11.6667	Dip-εnull	0
15.3333	Dip-εnull	0
16.6667	Dip-εnull	0
13.3333	Dip-εnull	0
21.1667	Dip-εnull	0
13.5	Dip-εnull	0
25.3333	Dip-εnull	0
28.1667	Dip-εnull	0
16.8333	Dip-εnull	0
8.16667	Dip-εnull	0
13.5	Dip-εnull	0
11.8333	Dip-εnull	0
19.1667	Dip-εnull	0
15	Dip-εnull	0
17.8333	Dip-εnull	0
12.8333	Dip-εnull	0
13	Dip-εnull	0
15.6667	Dip-εnull	0
16.5	Dip-εnull	0
12.6667	Dip-εnull	0
8.33333	Dip-εnull	0
16.1667	Dip-εnull	0
19.1667	Dip-εnull	0
11.5	Dip-εnull	0
14	Dip-εnull	0
8.33333	Dip-εnull	0
15	Dip-εnull	0
15.8333	Dip-εnull	0
15	Dip-εnull	0
7.5	Dip-εnull	45
14.5	Dip-εnull	45
20.1667	Dip-εnull	45
12.3333	Dip-εnull	45
8.5	Dip-εnull	45
13	Dip-εnull	45
18.3333	Dip-εnull	45
12.8333	Dip-εnull	45
12.8333	Dip-εnull	45
10.6667	Dip-εnull	45
23.3333	Dip-εnull	45
16.6667	Dip-εnull	45
28.5	Dip-εnull	45
32.6667	Dip-εnull	45
33.1667	Dip-εnull	45
13.8333	Dip-εnull	45
11.6667	Dip-εnull	45
9	Dip-εnull	45
22.3333	Dip-εnull	45
10	Dip-εnull	45
17.1667	Dip-εnull	45
16	Dip-εnull	45
8.16667	Dip-εnull	45
10.1667	Dip-εnull	45
16.3333	Dip-εnull	45
19.6667	Dip-εnull	45
35.3333	Dip-εnull	45
43	Dip-εnull	45
14.6667	Dip-εnull	45
14.8333	Dip-εnull	45
12.5	Dip-εnull	45
11.6667	Dip-εnull	45
40.1667	Dip-εnull	45
14.5	Dip-εnull	45
21.3333	Dip-εnull	45
26.6667	Dip-εnull	45
15	Dip-εnull	45
16	Dip-εnull	45
9.83333	Dip-εnull	45
15	Dip-εnull	45
31.1667	Dip-εnull	45
23.1667	Dip-εnull	45
29	Dip-εnull	45
12	Dip-εnull	45
10	Dip-εnull	45
20.5	Dip-εnull	45
14.5	Dip-εnull	45
29.5	Dip-εnull	45
16.5	Dip-εnull	45
13.3333	Dip-εnull	45
21	Dip-εnull	45
12.6667	Dip-εnull	45
19	Dip-εnull	45
12.5	Dip-εnull	45
9.33333	Dip-εnull	45
9.66667	Dip-εnull	45
11.8333	Dip-εnull	45
14.1667	Dip-εnull	45
16.3333	Dip-εnull	45
16.6667	Dip-εnull	45
43.8333	Dip-εnull	45
12.6667	Dip-εnull	45
10.8333	Dip-εnull	45
13.1667	Dip-εnull	45
13.5	Dip-εnull	45
7	Dip-εnull	45
35	Dip-εnull	45
11	Dip-εnull	45
14.6667	Dip-εnull	45
7.33333	Dip-εnull	45
13.6667	Dip-εnull	45
11.8333	Dip-εnull	45
14.6667	Dip-εnull	45
15.5	Dip-εnull	77
20	Dip-εnull	77
30	Dip-εnull	77
14.3333	Dip-εnull	77
15	Dip-εnull	77
8.33333	Dip-εnull	77
11.3333	Dip-εnull	77
28	Dip-εnull	77
13.3333	Dip-εnull	77
22	Dip-εnull	77
15.6667	Dip-εnull	77
15.6667	Dip-εnull	77
8.33333	Dip-εnull	77
33	Dip-εnull	77
8.66667	Dip-εnull	77
8.33333	Dip-εnull	77
10.6667	Dip-εnull	77
14.1667	Dip-εnull	77
8.16667	Dip-εnull	77
14	Dip-εnull	77
12.8333	Dip-εnull	77
13.5	Dip-εnull	77
5.16667	Dip-εnull	77
43.5	Dip-εnull	77
38.3333	Dip-εnull	77
10.8333	Dip-εnull	77
13.5	Dip-εnull	77
8.5	Dip-εnull	77
17.8333	Dip-εnull	77
5.5	Dip-εnull	77
20.3333	Dip-εnull	77
10.3333	Dip-εnull	77
31.6667	Dip-εnull	77
13.3333	Dip-εnull	77
20.1667	Dip-εnull	77
15.3333	Dip-εnull	77
8.83333	Dip-εnull	77
14.1667	Dip-εnull	77
9	Dip-εnull	77
16	Dip-εnull	77
6	Dip-εnull	77
31.8333	Dip-εnull	77
17.8333	Dip-εnull	77
13	Dip-εnull	77
13.3333	Dip-εnull	77
4.83333	Dip-εnull	77
17.1667	Dip-εnull	77
7.83333	Dip-εnull	77
12	Dip-εnull	77
32.8333	Dip-εnull	77
29.8333	Dip-εnull	77
4.16667	Dip-εnull	77
9	Dip-εnull	77
21.5	Dip-εnull	77
12	Dip-εnull	77
11.6667	Dip-εnull	77
8.33333	Dip-εnull	77
9.16667	Dip-εnull	77
6.5	Dip-εnull	77
24.1667	Dip-εnull	77
12	Dip-εnull	77
9.5	Dip-εnull	77
16.1667	Dip-εnull	77
10.1667	Dip-εnull	77

## Sheet: Fig. 3k
takeoff duration	genotype	elevation
11.5	GF-Gal4>DIP-e RNAi	0
14.8333	GF-Gal4>DIP-e RNAi	0
15.5	GF-Gal4>DIP-e RNAi	0
9.16667	GF-Gal4>DIP-e RNAi	0
28.5	GF-Gal4>DIP-e RNAi	0
9	GF-Gal4>DIP-e RNAi	0
19.5	GF-Gal4>DIP-e RNAi	0
16.5	GF-Gal4>DIP-e RNAi	0
13.8333	GF-Gal4>DIP-e RNAi	0
13.1667	GF-Gal4>DIP-e RNAi	0
9.33333	GF-Gal4>DIP-e RNAi	0
22.3333	GF-Gal4>DIP-e RNAi	0
15.5	GF-Gal4>DIP-e RNAi	0
10	GF-Gal4>DIP-e RNAi	0
11.6667	GF-Gal4>DIP-e RNAi	0
9.83333	GF-Gal4>DIP-e RNAi	0
12	GF-Gal4>DIP-e RNAi	0
6.5	GF-Gal4>DIP-e RNAi	0
11.8333	GF-Gal4>DIP-e RNAi	0
9.5	GF-Gal4>DIP-e RNAi	0
7.83333	GF-Gal4>DIP-e RNAi	0
7.5	GF-Gal4>DIP-e RNAi	0
6.5	GF-Gal4>DIP-e RNAi	0
9.66667	GF-Gal4>DIP-e RNAi	0
14	GF-Gal4>DIP-e RNAi	0
9.83333	GF-Gal4>DIP-e RNAi	0
8.33333	GF-Gal4>DIP-e RNAi	0
8	GF-Gal4>DIP-e RNAi	0
11	GF-Gal4>DIP-e RNAi	0
6.83333	GF-Gal4>DIP-e RNAi	0
9	GF-Gal4>DIP-e RNAi	0
18	GF-Gal4>DIP-e RNAi	0
13.8333	GF-Gal4>DIP-e RNAi	0
9	GF-Gal4>DIP-e RNAi	0
9.5	GF-Gal4>DIP-e RNAi	0
8.16667	GF-Gal4>DIP-e RNAi	0
6.16667	GF-Gal4>DIP-e RNAi	0
5.83333	GF-Gal4>DIP-e RNAi	0
5.16667	GF-Gal4>DIP-e RNAi	0
18.5	GF-Gal4>DIP-e RNAi	0
9.83333	GF-Gal4>DIP-e RNAi	0
12.8333	GF-Gal4>DIP-e RNAi	0
16.6667	GF-Gal4>DIP-e RNAi	0
7.16667	GF-Gal4>DIP-e RNAi	0
10.5	GF-Gal4>DIP-e RNAi	0
9	GF-Gal4>DIP-e RNAi	0
6.5	GF-Gal4>DIP-e RNAi	0
10	GF-Gal4>DIP-e RNAi	0
10.5	GF-Gal4>DIP-e RNAi	0
14.8333	GF-Gal4>DIP-e RNAi	0
8.33333	GF-Gal4>DIP-e RNAi	0
9	GF-Gal4>DIP-e RNAi	0
6.83333	GF-Gal4>DIP-e RNAi	0
5.33333	GF-Gal4>DIP-e RNAi	0
4.5	GF-Gal4>DIP-e RNAi	0
7	GF-Gal4>DIP-e RNAi	0
13.6667	GF-Gal4>DIP-e RNAi	0
9.16667	GF-Gal4>DIP-e RNAi	0
5	GF-Gal4>DIP-e RNAi	0
16	GF-Gal4>DIP-e RNAi	0
10.5	GF-Gal4>DIP-e RNAi	0
9.33333	GF-Gal4>DIP-e RNAi	0
7.5	GF-Gal4>DIP-e RNAi	0
8	GF-Gal4>DIP-e RNAi	0
13.3333	GF-Gal4>DIP-e RNAi	0
10.3333	GF-Gal4>DIP-e RNAi	0
16.3333	GF-Gal4>DIP-e RNAi	0
10.1667	GF-Gal4>DIP-e RNAi	0
12	GF-Gal4>DIP-e RNAi	0
10.1667	GF-Gal4>DIP-e RNAi	0
14	GF-Gal4>DIP-e RNAi	0
8.5	GF-Gal4>DIP-e RNAi	0
9.83333	GF-Gal4>DIP-e RNAi	0
8.16667	GF-Gal4>DIP-e RNAi	0
6	GF-Gal4>DIP-e RNAi	0
10.1667	GF-Gal4>DIP-e RNAi	0
11.1667	GF-Gal4>DIP-e RNAi	0
8.5	GF-Gal4>DIP-e RNAi	0
15.8333	GF-Gal4>DIP-e RNAi	0
10	GF-Gal4>DIP-e RNAi	0
9	GF-Gal4>DIP-e RNAi	0
10.1667	GF-Gal4>DIP-e RNAi	0
7.5	GF-Gal4>DIP-e RNAi	0
18.5	GF-Gal4>DIP-e RNAi	0
13.6667	GF-Gal4>DIP-e RNAi	0
14.6667	GF-Gal4>DIP-e RNAi	0
10.6667	GF-Gal4>DIP-e RNAi	0
12	GF-Gal4>DIP-e RNAi	0
11.3333	GF-Gal4>DIP-e RNAi	45
8.16667	GF-Gal4>DIP-e RNAi	45
9.16667	GF-Gal4>DIP-e RNAi	45
15.5	GF-Gal4>DIP-e RNAi	45
11	GF-Gal4>DIP-e RNAi	45
8.16667	GF-Gal4>DIP-e RNAi	45
10.1667	GF-Gal4>DIP-e RNAi	45
7.83333	GF-Gal4>DIP-e RNAi	45
8.66667	GF-Gal4>DIP-e RNAi	45
9.16667	GF-Gal4>DIP-e RNAi	45
16.3333	GF-Gal4>DIP-e RNAi	45
16.5	GF-Gal4>DIP-e RNAi	45
12.5	GF-Gal4>DIP-e RNAi	45
9.16667	GF-Gal4>DIP-e RNAi	45
14.8333	GF-Gal4>DIP-e RNAi	45
7.83333	GF-Gal4>DIP-e RNAi	45
11.6667	GF-Gal4>DIP-e RNAi	45
9.66667	GF-Gal4>DIP-e RNAi	45
13.8333	GF-Gal4>DIP-e RNAi	45
7.5	GF-Gal4>DIP-e RNAi	45
9.33333	GF-Gal4>DIP-e RNAi	45
8.83333	GF-Gal4>DIP-e RNAi	45
7.66667	GF-Gal4>DIP-e RNAi	45
9.5	GF-Gal4>DIP-e RNAi	45
7	GF-Gal4>DIP-e RNAi	45
10.6667	GF-Gal4>DIP-e RNAi	45
8.83333	GF-Gal4>DIP-e RNAi	45
10.3333	GF-Gal4>DIP-e RNAi	45
8.16667	GF-Gal4>DIP-e RNAi	45
10.3333	GF-Gal4>DIP-e RNAi	45
9	GF-Gal4>DIP-e RNAi	45
7.66667	GF-Gal4>DIP-e RNAi	45
8.5	GF-Gal4>DIP-e RNAi	45
8.33333	GF-Gal4>DIP-e RNAi	45
7.5	GF-Gal4>DIP-e RNAi	45
7.16667	GF-Gal4>DIP-e RNAi	45
11.1667	GF-Gal4>DIP-e RNAi	45
8	GF-Gal4>DIP-e RNAi	45
8.83333	GF-Gal4>DIP-e RNAi	45
16.8333	GF-Gal4>DIP-e RNAi	45
8.33333	GF-Gal4>DIP-e RNAi	45
8.83333	GF-Gal4>DIP-e RNAi	45
7.16667	GF-Gal4>DIP-e RNAi	45
10	GF-Gal4>DIP-e RNAi	45
8.33333	GF-Gal4>DIP-e RNAi	45
19.8333	GF-Gal4>DIP-e RNAi	45
9.83333	GF-Gal4>DIP-e RNAi	45
8.5	GF-Gal4>DIP-e RNAi	45
8.16667	GF-Gal4>DIP-e RNAi	45
13.6667	GF-Gal4>DIP-e RNAi	45
37.8333	GF-Gal4>DIP-e RNAi	45
11.6667	GF-Gal4>DIP-e RNAi	45
16	GF-Gal4>DIP-e RNAi	45
19.8333	GF-Gal4>DIP-e RNAi	45
12.1667	GF-Gal4>DIP-e RNAi	45
9.66667	GF-Gal4>DIP-e RNAi	45
7.16667	GF-Gal4>DIP-e RNAi	45
5.5	GF-Gal4>DIP-e RNAi	45
9	GF-Gal4>DIP-e RNAi	45
17.8333	GF-Gal4>DIP-e RNAi	45
6.33333	GF-Gal4>DIP-e RNAi	45
7	GF-Gal4>DIP-e RNAi	45
8.16667	GF-Gal4>DIP-e RNAi	45
11.5	GF-Gal4>DIP-e RNAi	45
9.33333	GF-Gal4>DIP-e RNAi	45
6	GF-Gal4>DIP-e RNAi	45
11	GF-Gal4>DIP-e RNAi	45
10.1667	GF-Gal4>DIP-e RNAi	45
6.33333	GF-Gal4>DIP-e RNAi	45
6.66667	GF-Gal4>DIP-e RNAi	45
13.3333	GF-Gal4>DIP-e RNAi	45
15.8333	GF-Gal4>DIP-e RNAi	45
6.33333	GF-Gal4>DIP-e RNAi	45
6.83333	GF-Gal4>DIP-e RNAi	45
9.66667	GF-Gal4>DIP-e RNAi	45
15.1667	GF-Gal4>DIP-e RNAi	45
12	GF-Gal4>DIP-e RNAi	45
9.33333	GF-Gal4>DIP-e RNAi	45
5.83333	GF-Gal4>DIP-e RNAi	45
6.33333	GF-Gal4>DIP-e RNAi	45
9.16667	GF-Gal4>DIP-e RNAi	45
6.5	GF-Gal4>DIP-e RNAi	45
14.8333	GF-Gal4>DIP-e RNAi	77
13.3333	GF-Gal4>DIP-e RNAi	77
12.6667	GF-Gal4>DIP-e RNAi	77
15.3333	GF-Gal4>DIP-e RNAi	77
6.66667	GF-Gal4>DIP-e RNAi	77
12.3333	GF-Gal4>DIP-e RNAi	77
8.16667	GF-Gal4>DIP-e RNAi	77
9.33333	GF-Gal4>DIP-e RNAi	77
7.5	GF-Gal4>DIP-e RNAi	77
10.5	GF-Gal4>DIP-e RNAi	77
9.5	GF-Gal4>DIP-e RNAi	77
19.5	GF-Gal4>DIP-e RNAi	77
10.8333	GF-Gal4>DIP-e RNAi	77
9.5	GF-Gal4>DIP-e RNAi	77
11	GF-Gal4>DIP-e RNAi	77
8.33333	GF-Gal4>DIP-e RNAi	77
8	GF-Gal4>DIP-e RNAi	77
7.16667	GF-Gal4>DIP-e RNAi	77
9.5	GF-Gal4>DIP-e RNAi	77
8.5	GF-Gal4>DIP-e RNAi	77
7.66667	GF-Gal4>DIP-e RNAi	77
14.3333	GF-Gal4>DIP-e RNAi	77
6.16667	GF-Gal4>DIP-e RNAi	77
8.66667	GF-Gal4>DIP-e RNAi	77
13	GF-Gal4>DIP-e RNAi	77
7.66667	GF-Gal4>DIP-e RNAi	77
8.5	GF-Gal4>DIP-e RNAi	77
15.3333	GF-Gal4>DIP-e RNAi	77
9.83333	GF-Gal4>DIP-e RNAi	77
11.6667	GF-Gal4>DIP-e RNAi	77
13.6667	GF-Gal4>DIP-e RNAi	77
7	GF-Gal4>DIP-e RNAi	77
5.66667	GF-Gal4>DIP-e RNAi	77
8.5	GF-Gal4>DIP-e RNAi	77
10.8333	GF-Gal4>DIP-e RNAi	77
7	GF-Gal4>DIP-e RNAi	77
14.3333	GF-Gal4>DIP-e RNAi	77
8.33333	GF-Gal4>DIP-e RNAi	77
8	GF-Gal4>DIP-e RNAi	77
23.1667	GF-Gal4>DIP-e RNAi	77
22.1667	GF-Gal4>DIP-e RNAi	77
9	GF-Gal4>DIP-e RNAi	77
11	GF-Gal4>DIP-e RNAi	77
7.33333	GF-Gal4>DIP-e RNAi	77
15	GF-Gal4>DIP-e RNAi	77
10	GF-Gal4>DIP-e RNAi	77
6.5	GF-Gal4>DIP-e RNAi	77
8	GF-Gal4>DIP-e RNAi	77
5.16667	GF-Gal4>DIP-e RNAi	77
11.5	GF-Gal4>DIP-e RNAi	77
8.5	GF-Gal4>DIP-e RNAi	77
8.83333	GF-Gal4>DIP-e RNAi	77
6.33333	GF-Gal4>DIP-e RNAi	77
16.8333	GF-Gal4>DIP-e RNAi	77
17.1667	GF-Gal4>DIP-e RNAi	77
11	GF-Gal4>DIP-e RNAi	77
5.83333	GF-Gal4>DIP-e RNAi	77
10.1667	GF-Gal4>DIP-e RNAi	77
15.8333	GF-Gal4>DIP-e RNAi	77
15	GF-Gal4>DIP-e RNAi	77
16.8333	GF-Gal4>DIP-e RNAi	77
12.3333	GF-Gal4>DIP-e RNAi	77
11.8333	GF-Gal4>DIP-e RNAi	77
7.33333	GF-Gal4>DIP-e RNAi	77
8	GF-Gal4>DIP-e RNAi	77
15.1667	GF-Gal4>DIP-e RNAi	77
16.3333	GF-Gal4>DIP-e RNAi	77
14.6667	GF-Gal4>DIP-e RNAi	77
20.1667	GF-Gal4>DIP-e RNAi	77
8	GF-Gal4>DIP-e RNAi	77
8.83333	GF-Gal4>DIP-e RNAi	77
10.3333	GF-Gal4>DIP-e RNAi	77
15.3333	GF-Gal4>DIP-e RNAi	77
5.33333	GF-Gal4>DIP-e RNAi	77
9.66667	GF-Gal4>DIP-e RNAi	77
9.16667	GF-Gal4>DIP-e RNAi	77
5.66667	GF-Gal4>DIP-e RNAi	77
9	GF-Gal4>DIP-e RNAi	77
9	GF-Gal4>DIP-e RNAi	77
9.83333	GF-Gal4>DIP-e RNAi	77
29	GF-Gal4>DIP-e RNAi	77
8.83333	GF-Gal4>DIP-e RNAi	77
14.1667	GF-Gal4>DIP-e RNAi	77
12.6667	GF-Gal4>DIP-e RNAi	77
8.83333	GF-Gal4>DIP-e RNAi	77
8	GF-Gal4>DIP-e RNAi	77
11.3333	empty Gal4>DIP-e RNAi	0
4.66667	empty Gal4>DIP-e RNAi	0
7	empty Gal4>DIP-e RNAi	0
10	empty Gal4>DIP-e RNAi	0
8.66667	empty Gal4>DIP-e RNAi	0
8.5	empty Gal4>DIP-e RNAi	0
10	empty Gal4>DIP-e RNAi	0
6.5	empty Gal4>DIP-e RNAi	0
8.33333	empty Gal4>DIP-e RNAi	0
7	empty Gal4>DIP-e RNAi	0
14.1667	empty Gal4>DIP-e RNAi	0
14	empty Gal4>DIP-e RNAi	0
7.83333	empty Gal4>DIP-e RNAi	0
9.83333	empty Gal4>DIP-e RNAi	0
10.3333	empty Gal4>DIP-e RNAi	0
12.6667	empty Gal4>DIP-e RNAi	0
8.5	empty Gal4>DIP-e RNAi	0
12.6667	empty Gal4>DIP-e RNAi	0
12	empty Gal4>DIP-e RNAi	0
12.6667	empty Gal4>DIP-e RNAi	0
15	empty Gal4>DIP-e RNAi	0
5.66667	empty Gal4>DIP-e RNAi	0
14.6667	empty Gal4>DIP-e RNAi	0
15.1667	empty Gal4>DIP-e RNAi	0
9.5	empty Gal4>DIP-e RNAi	0
30.3333	empty Gal4>DIP-e RNAi	0
9	empty Gal4>DIP-e RNAi	0
9.5	empty Gal4>DIP-e RNAi	0
6	empty Gal4>DIP-e RNAi	0
8.5	empty Gal4>DIP-e RNAi	0
12.8333	empty Gal4>DIP-e RNAi	0
14.5	empty Gal4>DIP-e RNAi	0
5.33333	empty Gal4>DIP-e RNAi	0
11.5	empty Gal4>DIP-e RNAi	0
6.83333	empty Gal4>DIP-e RNAi	0
9	empty Gal4>DIP-e RNAi	0
10.6667	empty Gal4>DIP-e RNAi	0
9.16667	empty Gal4>DIP-e RNAi	0
7	empty Gal4>DIP-e RNAi	0
7.16667	empty Gal4>DIP-e RNAi	0
7	empty Gal4>DIP-e RNAi	0
11	empty Gal4>DIP-e RNAi	0
12.5	empty Gal4>DIP-e RNAi	0
8.66667	empty Gal4>DIP-e RNAi	0
8.16667	empty Gal4>DIP-e RNAi	0
9.16667	empty Gal4>DIP-e RNAi	0
7	empty Gal4>DIP-e RNAi	0
9.66667	empty Gal4>DIP-e RNAi	0
11	empty Gal4>DIP-e RNAi	0
9.66667	empty Gal4>DIP-e RNAi	0
12.6667	empty Gal4>DIP-e RNAi	0
10	empty Gal4>DIP-e RNAi	0
14.5	empty Gal4>DIP-e RNAi	0
8.33333	empty Gal4>DIP-e RNAi	0
7.16667	empty Gal4>DIP-e RNAi	0
8.16667	empty Gal4>DIP-e RNAi	0
7.66667	empty Gal4>DIP-e RNAi	0
17	empty Gal4>DIP-e RNAi	0
6	empty Gal4>DIP-e RNAi	0
10.3333	empty Gal4>DIP-e RNAi	0
16.6667	empty Gal4>DIP-e RNAi	0
7.66667	empty Gal4>DIP-e RNAi	0
10.6667	empty Gal4>DIP-e RNAi	0
11.1667	empty Gal4>DIP-e RNAi	0
9.16667	empty Gal4>DIP-e RNAi	0
7.33333	empty Gal4>DIP-e RNAi	0
9.66667	empty Gal4>DIP-e RNAi	0
13.5	empty Gal4>DIP-e RNAi	0
4.33333	empty Gal4>DIP-e RNAi	0
4.16667	empty Gal4>DIP-e RNAi	0
7.83333	empty Gal4>DIP-e RNAi	0
5.16667	empty Gal4>DIP-e RNAi	0
15	empty Gal4>DIP-e RNAi	0
11.6667	empty Gal4>DIP-e RNAi	0
7.5	empty Gal4>DIP-e RNAi	0
10.5	empty Gal4>DIP-e RNAi	0
5.66667	empty Gal4>DIP-e RNAi	0
11.1667	empty Gal4>DIP-e RNAi	0
5.16667	empty Gal4>DIP-e RNAi	0
18.5	empty Gal4>DIP-e RNAi	0
8.33333	empty Gal4>DIP-e RNAi	0
11.1667	empty Gal4>DIP-e RNAi	0
8	empty Gal4>DIP-e RNAi	0
6	empty Gal4>DIP-e RNAi	0
8.16667	empty Gal4>DIP-e RNAi	0
7.16667	empty Gal4>DIP-e RNAi	0
12	empty Gal4>DIP-e RNAi	0
4.66667	empty Gal4>DIP-e RNAi	0
5.5	empty Gal4>DIP-e RNAi	0
5.66667	empty Gal4>DIP-e RNAi	0
8.83333	empty Gal4>DIP-e RNAi	0
5	empty Gal4>DIP-e RNAi	0
15	empty Gal4>DIP-e RNAi	45
10.5	empty Gal4>DIP-e RNAi	45
13.6667	empty Gal4>DIP-e RNAi	45
5.66667	empty Gal4>DIP-e RNAi	45
6.33333	empty Gal4>DIP-e RNAi	45
6.83333	empty Gal4>DIP-e RNAi	45
6.83333	empty Gal4>DIP-e RNAi	45
5.16667	empty Gal4>DIP-e RNAi	45
14.3333	empty Gal4>DIP-e RNAi	45
14.3333	empty Gal4>DIP-e RNAi	45
10	empty Gal4>DIP-e RNAi	45
8	empty Gal4>DIP-e RNAi	45
8	empty Gal4>DIP-e RNAi	45
21.6667	empty Gal4>DIP-e RNAi	45
20.8333	empty Gal4>DIP-e RNAi	45
5.5	empty Gal4>DIP-e RNAi	45
9.33333	empty Gal4>DIP-e RNAi	45
8.33333	empty Gal4>DIP-e RNAi	45
8.66667	empty Gal4>DIP-e RNAi	45
8.16667	empty Gal4>DIP-e RNAi	45
14.5	empty Gal4>DIP-e RNAi	45
8	empty Gal4>DIP-e RNAi	45
5.5	empty Gal4>DIP-e RNAi	45
9.83333	empty Gal4>DIP-e RNAi	45
6.66667	empty Gal4>DIP-e RNAi	45
5.83333	empty Gal4>DIP-e RNAi	45
5.33333	empty Gal4>DIP-e RNAi	45
13	empty Gal4>DIP-e RNAi	45
10.6667	empty Gal4>DIP-e RNAi	45
4.83333	empty Gal4>DIP-e RNAi	45
6.16667	empty Gal4>DIP-e RNAi	45
5.5	empty Gal4>DIP-e RNAi	45
9.16667	empty Gal4>DIP-e RNAi	45
10.1667	empty Gal4>DIP-e RNAi	45
10.1667	empty Gal4>DIP-e RNAi	45
10	empty Gal4>DIP-e RNAi	45
6	empty Gal4>DIP-e RNAi	45
10	empty Gal4>DIP-e RNAi	45
6.5	empty Gal4>DIP-e RNAi	45
15.6667	empty Gal4>DIP-e RNAi	45
8.33333	empty Gal4>DIP-e RNAi	45
13.6667	empty Gal4>DIP-e RNAi	45
21.1667	empty Gal4>DIP-e RNAi	45
10.1667	empty Gal4>DIP-e RNAi	45
9.5	empty Gal4>DIP-e RNAi	45
10.3333	empty Gal4>DIP-e RNAi	45
5.33333	empty Gal4>DIP-e RNAi	45
7.5	empty Gal4>DIP-e RNAi	45
10.5	empty Gal4>DIP-e RNAi	45
8.5	empty Gal4>DIP-e RNAi	45
8.83333	empty Gal4>DIP-e RNAi	45
10.3333	empty Gal4>DIP-e RNAi	45
10.5	empty Gal4>DIP-e RNAi	45
10.5	empty Gal4>DIP-e RNAi	45
9.5	empty Gal4>DIP-e RNAi	45
15	empty Gal4>DIP-e RNAi	45
4	empty Gal4>DIP-e RNAi	45
15.1667	empty Gal4>DIP-e RNAi	45
7	empty Gal4>DIP-e RNAi	45
15	empty Gal4>DIP-e RNAi	45
10.8333	empty Gal4>DIP-e RNAi	45
11.6667	empty Gal4>DIP-e RNAi	45
12.3333	empty Gal4>DIP-e RNAi	45
5.16667	empty Gal4>DIP-e RNAi	45
18.1667	empty Gal4>DIP-e RNAi	45
5	empty Gal4>DIP-e RNAi	45
5.83333	empty Gal4>DIP-e RNAi	45
14.8333	empty Gal4>DIP-e RNAi	45
9	empty Gal4>DIP-e RNAi	45
6.33333	empty Gal4>DIP-e RNAi	45
8	empty Gal4>DIP-e RNAi	45
21.6667	empty Gal4>DIP-e RNAi	45
6	empty Gal4>DIP-e RNAi	45
11.5	empty Gal4>DIP-e RNAi	45
5.83333	empty Gal4>DIP-e RNAi	45
6.33333	empty Gal4>DIP-e RNAi	45
9.16667	empty Gal4>DIP-e RNAi	45
8.83333	empty Gal4>DIP-e RNAi	45
8.83333	empty Gal4>DIP-e RNAi	45
9.66667	empty Gal4>DIP-e RNAi	45
5.83333	empty Gal4>DIP-e RNAi	45
9.83333	empty Gal4>DIP-e RNAi	45
11	empty Gal4>DIP-e RNAi	45
10.8333	empty Gal4>DIP-e RNAi	45
4.5	empty Gal4>DIP-e RNAi	45
13.1667	empty Gal4>DIP-e RNAi	45
9.33333	empty Gal4>DIP-e RNAi	45
11.6667	empty Gal4>DIP-e RNAi	77
15	empty Gal4>DIP-e RNAi	77
10.8333	empty Gal4>DIP-e RNAi	77
10	empty Gal4>DIP-e RNAi	77
5.66667	empty Gal4>DIP-e RNAi	77
6.16667	empty Gal4>DIP-e RNAi	77
7.66667	empty Gal4>DIP-e RNAi	77
9.33333	empty Gal4>DIP-e RNAi	77
15.5	empty Gal4>DIP-e RNAi	77
17.5	empty Gal4>DIP-e RNAi	77
8.33333	empty Gal4>DIP-e RNAi	77
7.66667	empty Gal4>DIP-e RNAi	77
6	empty Gal4>DIP-e RNAi	77
6.83333	empty Gal4>DIP-e RNAi	77
8.5	empty Gal4>DIP-e RNAi	77
10.5	empty Gal4>DIP-e RNAi	77
12.6667	empty Gal4>DIP-e RNAi	77
10.3333	empty Gal4>DIP-e RNAi	77
9.33333	empty Gal4>DIP-e RNAi	77
8.66667	empty Gal4>DIP-e RNAi	77
13.8333	empty Gal4>DIP-e RNAi	77
6.66667	empty Gal4>DIP-e RNAi	77
11.8333	empty Gal4>DIP-e RNAi	77
10	empty Gal4>DIP-e RNAi	77
6.66667	empty Gal4>DIP-e RNAi	77
15.1667	empty Gal4>DIP-e RNAi	77
11.8333	empty Gal4>DIP-e RNAi	77
10.6667	empty Gal4>DIP-e RNAi	77
5.16667	empty Gal4>DIP-e RNAi	77
8.33333	empty Gal4>DIP-e RNAi	77
13.3333	empty Gal4>DIP-e RNAi	77
7.5	empty Gal4>DIP-e RNAi	77
18.3333	empty Gal4>DIP-e RNAi	77
10.8333	empty Gal4>DIP-e RNAi	77
5.83333	empty Gal4>DIP-e RNAi	77
5.66667	empty Gal4>DIP-e RNAi	77
14.5	empty Gal4>DIP-e RNAi	77
15	empty Gal4>DIP-e RNAi	77
6.16667	empty Gal4>DIP-e RNAi	77
4.83333	empty Gal4>DIP-e RNAi	77
5.16667	empty Gal4>DIP-e RNAi	77
6.66667	empty Gal4>DIP-e RNAi	77
7.83333	empty Gal4>DIP-e RNAi	77
9.83333	empty Gal4>DIP-e RNAi	77
7.66667	empty Gal4>DIP-e RNAi	77
6.16667	empty Gal4>DIP-e RNAi	77
14.5	empty Gal4>DIP-e RNAi	77
10.3333	empty Gal4>DIP-e RNAi	77
8.83333	empty Gal4>DIP-e RNAi	77
14	empty Gal4>DIP-e RNAi	77
8	empty Gal4>DIP-e RNAi	77
10.6667	empty Gal4>DIP-e RNAi	77
11.3333	empty Gal4>DIP-e RNAi	77
8.66667	empty Gal4>DIP-e RNAi	77
10.1667	empty Gal4>DIP-e RNAi	77
6.66667	empty Gal4>DIP-e RNAi	77
6	empty Gal4>DIP-e RNAi	77
5	empty Gal4>DIP-e RNAi	77
4.83333	empty Gal4>DIP-e RNAi	77
4	empty Gal4>DIP-e RNAi	77
11.1667	empty Gal4>DIP-e RNAi	77
12.1667	empty Gal4>DIP-e RNAi	77
6.33333	empty Gal4>DIP-e RNAi	77
6.83333	empty Gal4>DIP-e RNAi	77
11	empty Gal4>DIP-e RNAi	77
20	empty Gal4>DIP-e RNAi	77
5.66667	empty Gal4>DIP-e RNAi	77
5.33333	empty Gal4>DIP-e RNAi	77
4.33333	empty Gal4>DIP-e RNAi	77
4.66667	empty Gal4>DIP-e RNAi	77
3.83333	empty Gal4>DIP-e RNAi	77
4.33333	empty Gal4>DIP-e RNAi	77
14.3333	empty Gal4>DIP-e RNAi	77
11.6667	empty Gal4>DIP-e RNAi	77
5.5	empty Gal4>DIP-e RNAi	77
4.66667	empty Gal4>DIP-e RNAi	77
9	empty Gal4>DIP-e RNAi	77
5	empty Gal4>DIP-e RNAi	77
6.83333	empty Gal4>DIP-e RNAi	77
10.5	empty Gal4>DIP-e RNAi	77
8.66667	empty Gal4>DIP-e RNAi	77
6	empty Gal4>DIP-e RNAi	77
10.6667	empty Gal4>DIP-e RNAi	77
6.5	empty Gal4>DIP-e RNAi	77
6.16667	empty Gal4>DIP-e RNAi	77
9.66667	empty Gal4>DIP-e RNAi	77
9.33333	empty Gal4>DIP-e RNAi	77
5	empty Gal4>DIP-e RNAi	77
5.33333	empty Gal4>DIP-e RNAi	77
10	empty Gal4>DIP-e RNAi	77
6.33333	empty Gal4>DIP-e RNAi	77
8.5	empty Gal4>DIP-e RNAi	77
10.1667	empty Gal4>DIP-e RNAi	77
6.16667	empty Gal4>DIP-e RNAi	77
9.83333	empty Gal4>DIP-e RNAi	77
5.16667	empty Gal4>DIP-e RNAi	77
5.5	empty Gal4>DIP-e RNAi	77
5.16667	empty Gal4>DIP-e RNAi	77
7.33333	empty Gal4>DIP-e RNAi	77

## Sheet: Fig. 3l
takeoff duration	genotype	elevation
6	empty Gal4>UAS-dpr13	0
10	empty Gal4>UAS-dpr13	0
6.66667	empty Gal4>UAS-dpr13	0
16.8333	empty Gal4>UAS-dpr13	0
10.3333	empty Gal4>UAS-dpr13	0
7.5	empty Gal4>UAS-dpr13	0
5.83333	empty Gal4>UAS-dpr13	0
9.16667	empty Gal4>UAS-dpr13	0
7.83333	empty Gal4>UAS-dpr13	0
9.83333	empty Gal4>UAS-dpr13	0
9	empty Gal4>UAS-dpr13	0
6.66667	empty Gal4>UAS-dpr13	0
11	empty Gal4>UAS-dpr13	0
8.5	empty Gal4>UAS-dpr13	0
5.66667	empty Gal4>UAS-dpr13	0
9.33333	empty Gal4>UAS-dpr13	0
7	empty Gal4>UAS-dpr13	0
5.66667	empty Gal4>UAS-dpr13	0
6.66667	empty Gal4>UAS-dpr13	0
8.83333	empty Gal4>UAS-dpr13	0
13.5	empty Gal4>UAS-dpr13	0
12.6667	empty Gal4>UAS-dpr13	0
7.33333	empty Gal4>UAS-dpr13	0
9.83333	empty Gal4>UAS-dpr13	0
7.16667	empty Gal4>UAS-dpr13	0
10	empty Gal4>UAS-dpr13	0
8.66667	empty Gal4>UAS-dpr13	0
17.5	empty Gal4>UAS-dpr13	0
6.33333	empty Gal4>UAS-dpr13	0
8.33333	empty Gal4>UAS-dpr13	0
21.6667	empty Gal4>UAS-dpr13	0
25.1667	empty Gal4>UAS-dpr13	0
12.1667	empty Gal4>UAS-dpr13	0
16.3333	empty Gal4>UAS-dpr13	0
7.66667	empty Gal4>UAS-dpr13	0
8.5	empty Gal4>UAS-dpr13	0
3.83333	empty Gal4>UAS-dpr13	0
10	empty Gal4>UAS-dpr13	0
15.1667	empty Gal4>UAS-dpr13	0
7.66667	empty Gal4>UAS-dpr13	0
9.33333	empty Gal4>UAS-dpr13	0
5	empty Gal4>UAS-dpr13	0
10.8333	empty Gal4>UAS-dpr13	0
8.66667	empty Gal4>UAS-dpr13	0
6.16667	empty Gal4>UAS-dpr13	0
8.16667	empty Gal4>UAS-dpr13	0
10.3333	empty Gal4>UAS-dpr13	0
4.66667	empty Gal4>UAS-dpr13	0
10.1667	empty Gal4>UAS-dpr13	0
6.83333	empty Gal4>UAS-dpr13	0
8.66667	empty Gal4>UAS-dpr13	0
13	empty Gal4>UAS-dpr13	0
7.16667	empty Gal4>UAS-dpr13	0
7.66667	empty Gal4>UAS-dpr13	0
10	empty Gal4>UAS-dpr13	0
8.33333	empty Gal4>UAS-dpr13	0
7	empty Gal4>UAS-dpr13	0
11.6667	empty Gal4>UAS-dpr13	0
7.83333	empty Gal4>UAS-dpr13	0
8	empty Gal4>UAS-dpr13	0
8	empty Gal4>UAS-dpr13	0
9.83333	empty Gal4>UAS-dpr13	0
10.5	empty Gal4>UAS-dpr13	0
12.1667	empty Gal4>UAS-dpr13	0
10.5	empty Gal4>UAS-dpr13	0
11.6667	empty Gal4>UAS-dpr13	0
6.5	empty Gal4>UAS-dpr13	0
11.1667	empty Gal4>UAS-dpr13	0
9.5	empty Gal4>UAS-dpr13	0
15.6667	empty Gal4>UAS-dpr13	0
10.1667	empty Gal4>UAS-dpr13	0
9.66667	empty Gal4>UAS-dpr13	0
7.83333	empty Gal4>UAS-dpr13	0
9.33333	empty Gal4>UAS-dpr13	0
9.83333	empty Gal4>UAS-dpr13	0
10	empty Gal4>UAS-dpr13	0
9.83333	empty Gal4>UAS-dpr13	0
12.5	empty Gal4>UAS-dpr13	0
11.6667	empty Gal4>UAS-dpr13	0
10	empty Gal4>UAS-dpr13	0
11	empty Gal4>UAS-dpr13	0
9.83333	empty Gal4>UAS-dpr13	0
8.5	empty Gal4>UAS-dpr13	0
10.3333	empty Gal4>UAS-dpr13	45
26.6667	empty Gal4>UAS-dpr13	45
4.5	empty Gal4>UAS-dpr13	45
8.33333	empty Gal4>UAS-dpr13	45
8	empty Gal4>UAS-dpr13	45
11.6667	empty Gal4>UAS-dpr13	45
5.33333	empty Gal4>UAS-dpr13	45
9.5	empty Gal4>UAS-dpr13	45
5.16667	empty Gal4>UAS-dpr13	45
10.8333	empty Gal4>UAS-dpr13	45
7.16667	empty Gal4>UAS-dpr13	45
8.5	empty Gal4>UAS-dpr13	45
18	empty Gal4>UAS-dpr13	45
11.1667	empty Gal4>UAS-dpr13	45
13.5	empty Gal4>UAS-dpr13	45
8.83333	empty Gal4>UAS-dpr13	45
4.33333	empty Gal4>UAS-dpr13	45
7.33333	empty Gal4>UAS-dpr13	45
6.66667	empty Gal4>UAS-dpr13	45
10.5	empty Gal4>UAS-dpr13	45
6.5	empty Gal4>UAS-dpr13	45
7.16667	empty Gal4>UAS-dpr13	45
18.1667	empty Gal4>UAS-dpr13	45
10	empty Gal4>UAS-dpr13	45
10.8333	empty Gal4>UAS-dpr13	45
13.8333	empty Gal4>UAS-dpr13	45
14.3333	empty Gal4>UAS-dpr13	45
7.66667	empty Gal4>UAS-dpr13	45
6.33333	empty Gal4>UAS-dpr13	45
21.6667	empty Gal4>UAS-dpr13	45
6.16667	empty Gal4>UAS-dpr13	45
20	empty Gal4>UAS-dpr13	45
7.83333	empty Gal4>UAS-dpr13	45
18.3333	empty Gal4>UAS-dpr13	45
8.33333	empty Gal4>UAS-dpr13	45
3.83333	empty Gal4>UAS-dpr13	45
6.66667	empty Gal4>UAS-dpr13	45
15	empty Gal4>UAS-dpr13	45
6.16667	empty Gal4>UAS-dpr13	45
10.1667	empty Gal4>UAS-dpr13	45
9.33333	empty Gal4>UAS-dpr13	45
9.16667	empty Gal4>UAS-dpr13	45
5	empty Gal4>UAS-dpr13	45
4	empty Gal4>UAS-dpr13	45
9	empty Gal4>UAS-dpr13	45
12.1667	empty Gal4>UAS-dpr13	45
14	empty Gal4>UAS-dpr13	45
6	empty Gal4>UAS-dpr13	45
4.16667	empty Gal4>UAS-dpr13	45
15	empty Gal4>UAS-dpr13	45
10.6667	empty Gal4>UAS-dpr13	45
7	empty Gal4>UAS-dpr13	45
10	empty Gal4>UAS-dpr13	45
14.3333	empty Gal4>UAS-dpr13	45
7.33333	empty Gal4>UAS-dpr13	45
5.83333	empty Gal4>UAS-dpr13	45
7.33333	empty Gal4>UAS-dpr13	45
12	empty Gal4>UAS-dpr13	45
5	empty Gal4>UAS-dpr13	45
7.33333	empty Gal4>UAS-dpr13	45
6	empty Gal4>UAS-dpr13	45
9.16667	empty Gal4>UAS-dpr13	45
5.16667	empty Gal4>UAS-dpr13	45
8.66667	empty Gal4>UAS-dpr13	45
7.5	empty Gal4>UAS-dpr13	45
6.66667	empty Gal4>UAS-dpr13	45
16.6667	empty Gal4>UAS-dpr13	45
6.83333	empty Gal4>UAS-dpr13	45
18.5	empty Gal4>UAS-dpr13	45
9.5	empty Gal4>UAS-dpr13	45
9.33333	empty Gal4>UAS-dpr13	45
13.8333	empty Gal4>UAS-dpr13	45
13	empty Gal4>UAS-dpr13	45
6	empty Gal4>UAS-dpr13	77
5.66667	empty Gal4>UAS-dpr13	77
7.33333	empty Gal4>UAS-dpr13	77
6	empty Gal4>UAS-dpr13	77
20	empty Gal4>UAS-dpr13	77
5.33333	empty Gal4>UAS-dpr13	77
6.83333	empty Gal4>UAS-dpr13	77
11.8333	empty Gal4>UAS-dpr13	77
10.8333	empty Gal4>UAS-dpr13	77
5	empty Gal4>UAS-dpr13	77
5.16667	empty Gal4>UAS-dpr13	77
10.3333	empty Gal4>UAS-dpr13	77
4.66667	empty Gal4>UAS-dpr13	77
5.5	empty Gal4>UAS-dpr13	77
9.33333	empty Gal4>UAS-dpr13	77
10.3333	empty Gal4>UAS-dpr13	77
11.6667	empty Gal4>UAS-dpr13	77
11.5	empty Gal4>UAS-dpr13	77
10.1667	empty Gal4>UAS-dpr13	77
11.5	empty Gal4>UAS-dpr13	77
8.83333	empty Gal4>UAS-dpr13	77
6.66667	empty Gal4>UAS-dpr13	77
8.83333	empty Gal4>UAS-dpr13	77
9.16667	empty Gal4>UAS-dpr13	77
10.6667	empty Gal4>UAS-dpr13	77
5.66667	empty Gal4>UAS-dpr13	77
12.1667	empty Gal4>UAS-dpr13	77
7.33333	empty Gal4>UAS-dpr13	77
6.16667	empty Gal4>UAS-dpr13	77
6.16667	empty Gal4>UAS-dpr13	77
5.33333	empty Gal4>UAS-dpr13	77
9.66667	empty Gal4>UAS-dpr13	77
12.3333	empty Gal4>UAS-dpr13	77
5.83333	empty Gal4>UAS-dpr13	77
7.16667	empty Gal4>UAS-dpr13	77
8.83333	empty Gal4>UAS-dpr13	77
9.66667	empty Gal4>UAS-dpr13	77
6.66667	empty Gal4>UAS-dpr13	77
7.66667	empty Gal4>UAS-dpr13	77
6.83333	empty Gal4>UAS-dpr13	77
15.6667	empty Gal4>UAS-dpr13	77
5.66667	empty Gal4>UAS-dpr13	77
5.16667	empty Gal4>UAS-dpr13	77
7.33333	empty Gal4>UAS-dpr13	77
7.66667	empty Gal4>UAS-dpr13	77
8.33333	empty Gal4>UAS-dpr13	77
5.33333	empty Gal4>UAS-dpr13	77
9.83333	empty Gal4>UAS-dpr13	77
8.83333	empty Gal4>UAS-dpr13	77
7.66667	empty Gal4>UAS-dpr13	77
7.5	empty Gal4>UAS-dpr13	77
8.66667	empty Gal4>UAS-dpr13	77
8.33333	empty Gal4>UAS-dpr13	77
6.5	empty Gal4>UAS-dpr13	77
6.5	empty Gal4>UAS-dpr13	77
6	empty Gal4>UAS-dpr13	77
5.5	empty Gal4>UAS-dpr13	77
6.83333	empty Gal4>UAS-dpr13	77
6.83333	empty Gal4>UAS-dpr13	77
9.33333	empty Gal4>UAS-dpr13	77
6.16667	empty Gal4>UAS-dpr13	77
6.66667	empty Gal4>UAS-dpr13	77
8.16667	empty Gal4>UAS-dpr13	77
11.1667	empty Gal4>UAS-dpr13	77
5.5	empty Gal4>UAS-dpr13	77
4.5	empty Gal4>UAS-dpr13	77
7.66667	empty Gal4>UAS-dpr13	77
6.83333	empty Gal4>UAS-dpr13	77
8.66667	empty Gal4>UAS-dpr13	77
6.66667	empty Gal4>UAS-dpr13	77
6.5	empty Gal4>UAS-dpr13	77
4.33333	empty Gal4>UAS-dpr13	0
10	empty Gal4>UAS-dpr13	0
5.16667	empty Gal4>UAS-dpr13	0
20.5	empty Gal4>UAS-dpr13	0
6.66667	empty Gal4>UAS-dpr13	0
5.66667	empty Gal4>UAS-dpr13	0
9.33333	empty Gal4>UAS-dpr13	0
7.83333	empty Gal4>UAS-dpr13	0
6.66667	empty Gal4>UAS-dpr13	0
5	empty Gal4>UAS-dpr13	0
4.66667	empty Gal4>UAS-dpr13	0
6.5	empty Gal4>UAS-dpr13	0
11.8333	empty Gal4>UAS-dpr13	0
4.33333	empty Gal4>UAS-dpr13	0
8.5	empty Gal4>UAS-dpr13	0
14.5	empty Gal4>UAS-dpr13	0
10.3333	empty Gal4>UAS-dpr13	0
19.6667	empty Gal4>UAS-dpr13	0
20	empty Gal4>UAS-dpr13	0
6.33333	empty Gal4>UAS-dpr13	0
8.5	empty Gal4>UAS-dpr13	0
9.5	empty Gal4>UAS-dpr13	0
11.6667	empty Gal4>UAS-dpr13	0
17.6667	empty Gal4>UAS-dpr13	0
14.1667	empty Gal4>UAS-dpr13	0
7.5	empty Gal4>UAS-dpr13	0
6.83333	empty Gal4>UAS-dpr13	0
5.83333	empty Gal4>UAS-dpr13	0
5.66667	empty Gal4>UAS-dpr13	0
12.1667	empty Gal4>UAS-dpr13	0
17.1667	empty Gal4>UAS-dpr13	0
7	empty Gal4>UAS-dpr13	0
7.16667	empty Gal4>UAS-dpr13	0
7.16667	empty Gal4>UAS-dpr13	0
7.33333	empty Gal4>UAS-dpr13	0
4.66667	empty Gal4>UAS-dpr13	0
4.66667	empty Gal4>UAS-dpr13	0
7.66667	empty Gal4>UAS-dpr13	0
12	empty Gal4>UAS-dpr13	0
8.5	empty Gal4>UAS-dpr13	0
5	empty Gal4>UAS-dpr13	0
8.33333	empty Gal4>UAS-dpr13	0
5	empty Gal4>UAS-dpr13	0
8.83333	empty Gal4>UAS-dpr13	0
13.6667	empty Gal4>UAS-dpr13	0
12.6667	empty Gal4>UAS-dpr13	0
6.66667	empty Gal4>UAS-dpr13	0
12.5	empty Gal4>UAS-dpr13	0
8.16667	empty Gal4>UAS-dpr13	0
7.83333	empty Gal4>UAS-dpr13	0
6.5	empty Gal4>UAS-dpr13	0
6.5	empty Gal4>UAS-dpr13	0
4.66667	empty Gal4>UAS-dpr13	0
3.83333	empty Gal4>UAS-dpr13	0
9	empty Gal4>UAS-dpr13	0
3.66667	empty Gal4>UAS-dpr13	0
2.16667	empty Gal4>UAS-dpr13	0
4.33333	empty Gal4>UAS-dpr13	0
5.16667	empty Gal4>UAS-dpr13	0
6.83333	empty Gal4>UAS-dpr13	0
3	empty Gal4>UAS-dpr13	0
5.33333	empty Gal4>UAS-dpr13	0
4.5	empty Gal4>UAS-dpr13	0
5.16667	empty Gal4>UAS-dpr13	0
5.33333	empty Gal4>UAS-dpr13	0
23.8333	empty Gal4>UAS-dpr13	45
9.5	empty Gal4>UAS-dpr13	45
8.16667	empty Gal4>UAS-dpr13	45
8.33333	empty Gal4>UAS-dpr13	45
5.66667	empty Gal4>UAS-dpr13	45
16.6667	empty Gal4>UAS-dpr13	45
6.16667	empty Gal4>UAS-dpr13	45
4.66667	empty Gal4>UAS-dpr13	45
11.6667	empty Gal4>UAS-dpr13	45
5.66667	empty Gal4>UAS-dpr13	45
9.16667	empty Gal4>UAS-dpr13	45
9	empty Gal4>UAS-dpr13	45
8	empty Gal4>UAS-dpr13	45
11.8333	empty Gal4>UAS-dpr13	45
13.1667	empty Gal4>UAS-dpr13	45
6.33333	empty Gal4>UAS-dpr13	45
4.33333	empty Gal4>UAS-dpr13	45
10	empty Gal4>UAS-dpr13	45
25	empty Gal4>UAS-dpr13	45
4.83333	empty Gal4>UAS-dpr13	45
5.66667	empty Gal4>UAS-dpr13	45
9	empty Gal4>UAS-dpr13	45
5.83333	empty Gal4>UAS-dpr13	45
10.6667	empty Gal4>UAS-dpr13	45
7.5	empty Gal4>UAS-dpr13	45
5	empty Gal4>UAS-dpr13	45
5.16667	empty Gal4>UAS-dpr13	45
7.5	empty Gal4>UAS-dpr13	45
9.83333	empty Gal4>UAS-dpr13	45
5.33333	empty Gal4>UAS-dpr13	45
6.33333	empty Gal4>UAS-dpr13	45
5.83333	empty Gal4>UAS-dpr13	45
9.83333	empty Gal4>UAS-dpr13	45
4.33333	empty Gal4>UAS-dpr13	45
6.66667	empty Gal4>UAS-dpr13	45
4.16667	empty Gal4>UAS-dpr13	45
8	empty Gal4>UAS-dpr13	45
4.33333	empty Gal4>UAS-dpr13	45
7	empty Gal4>UAS-dpr13	45
6.66667	empty Gal4>UAS-dpr13	45
6.16667	empty Gal4>UAS-dpr13	45
11	empty Gal4>UAS-dpr13	45
4.5	empty Gal4>UAS-dpr13	45
10.8333	empty Gal4>UAS-dpr13	45
6.5	empty Gal4>UAS-dpr13	45
6.66667	empty Gal4>UAS-dpr13	45
4	empty Gal4>UAS-dpr13	45
9.66667	empty Gal4>UAS-dpr13	45
6	empty Gal4>UAS-dpr13	45
10	empty Gal4>UAS-dpr13	45
5.83333	empty Gal4>UAS-dpr13	45
8.66667	empty Gal4>UAS-dpr13	45
8.83333	empty Gal4>UAS-dpr13	45
6.16667	empty Gal4>UAS-dpr13	45
13.6667	empty Gal4>UAS-dpr13	45
10.1667	empty Gal4>UAS-dpr13	45
4.5	empty Gal4>UAS-dpr13	45
7.16667	empty Gal4>UAS-dpr13	45
10	empty Gal4>UAS-dpr13	45
16.5	empty Gal4>UAS-dpr13	45
7.5	empty Gal4>UAS-dpr13	45
5.33333	empty Gal4>UAS-dpr13	45
7	empty Gal4>UAS-dpr13	45
27.3333	empty Gal4>UAS-dpr13	45
13.3333	empty Gal4>UAS-dpr13	45
10.8333	empty Gal4>UAS-dpr13	45
5.33333	empty Gal4>UAS-dpr13	45
9	empty Gal4>UAS-dpr13	45
5	empty Gal4>UAS-dpr13	45
10.3333	empty Gal4>UAS-dpr13	45
31.8333	empty Gal4>UAS-dpr13	45
7.5	empty Gal4>UAS-dpr13	45
5	empty Gal4>UAS-dpr13	45
7	empty Gal4>UAS-dpr13	45
9.33333	empty Gal4>UAS-dpr13	45
3.5	empty Gal4>UAS-dpr13	45
5.5	empty Gal4>UAS-dpr13	45
11.5	empty Gal4>UAS-dpr13	45
9.33333	empty Gal4>UAS-dpr13	45
9.16667	empty Gal4>UAS-dpr13	45
18.3333	empty Gal4>UAS-dpr13	45
6.66667	empty Gal4>UAS-dpr13	45
5.16667	empty Gal4>UAS-dpr13	45
8.33333	empty Gal4>UAS-dpr13	77
8.33333	empty Gal4>UAS-dpr13	77
5	empty Gal4>UAS-dpr13	77
11.6667	empty Gal4>UAS-dpr13	77
8.66667	empty Gal4>UAS-dpr13	77
6.83333	empty Gal4>UAS-dpr13	77
7.66667	empty Gal4>UAS-dpr13	77
3.33333	empty Gal4>UAS-dpr13	77
1.83333	empty Gal4>UAS-dpr13	77
13	empty Gal4>UAS-dpr13	77
17.6667	empty Gal4>UAS-dpr13	77
6.83333	empty Gal4>UAS-dpr13	77
5	empty Gal4>UAS-dpr13	77
5.66667	empty Gal4>UAS-dpr13	77
6.16667	empty Gal4>UAS-dpr13	77
8.33333	empty Gal4>UAS-dpr13	77
5.83333	empty Gal4>UAS-dpr13	77
6.16667	empty Gal4>UAS-dpr13	77
10	empty Gal4>UAS-dpr13	77
6	empty Gal4>UAS-dpr13	77
11.1667	empty Gal4>UAS-dpr13	77
5.16667	empty Gal4>UAS-dpr13	77
4	empty Gal4>UAS-dpr13	77
4.83333	empty Gal4>UAS-dpr13	77
6.66667	empty Gal4>UAS-dpr13	77
5	empty Gal4>UAS-dpr13	77
6.83333	empty Gal4>UAS-dpr13	77
6.83333	empty Gal4>UAS-dpr13	77
4.33333	empty Gal4>UAS-dpr13	77
5.83333	empty Gal4>UAS-dpr13	77
6	empty Gal4>UAS-dpr13	77
10	empty Gal4>UAS-dpr13	77
5.33333	empty Gal4>UAS-dpr13	77
15	empty Gal4>UAS-dpr13	77
6.16667	empty Gal4>UAS-dpr13	77
9.83333	empty Gal4>UAS-dpr13	77
19.3333	empty Gal4>UAS-dpr13	77
16.5	empty Gal4>UAS-dpr13	77
6.5	empty Gal4>UAS-dpr13	77
10.6667	empty Gal4>UAS-dpr13	77
8	empty Gal4>UAS-dpr13	77
7.16667	empty Gal4>UAS-dpr13	77
20	empty Gal4>UAS-dpr13	77
15.5	empty Gal4>UAS-dpr13	77
10	empty Gal4>UAS-dpr13	77
13.3333	empty Gal4>UAS-dpr13	77
6.5	empty Gal4>UAS-dpr13	77
6.66667	empty Gal4>UAS-dpr13	77
10	empty Gal4>UAS-dpr13	77
8.5	empty Gal4>UAS-dpr13	77
4.5	empty Gal4>UAS-dpr13	77
14.3333	empty Gal4>UAS-dpr13	77
10	empty Gal4>UAS-dpr13	77
7	empty Gal4>UAS-dpr13	77
6.66667	empty Gal4>UAS-dpr13	77
12.1667	empty Gal4>UAS-dpr13	77
6.33333	empty Gal4>UAS-dpr13	77
8.33333	empty Gal4>UAS-dpr13	77
15	empty Gal4>UAS-dpr13	77
21.5	empty Gal4>UAS-dpr13	77
9.5	empty Gal4>UAS-dpr13	77
4	empty Gal4>UAS-dpr13	77
9.83333	empty Gal4>UAS-dpr13	77
5	empty Gal4>UAS-dpr13	77
6	empty Gal4>UAS-dpr13	77
6.83333	empty Gal4>UAS-dpr13	77
10	empty Gal4>UAS-dpr13	77
8	empty Gal4>UAS-dpr13	77
5.5	empty Gal4>UAS-dpr13	77
17.3333	empty Gal4>UAS-dpr13	77
6.66667	empty Gal4>UAS-dpr13	77
7.33333	empty Gal4>UAS-dpr13	77
7.16667	empty Gal4>UAS-dpr13	77
4.83333	empty Gal4>UAS-dpr13	77
12.1667	empty Gal4>UAS-dpr13	77
6.66667	empty Gal4>UAS-dpr13	77
5.16667	empty Gal4>UAS-dpr13	77
4.16667	empty Gal4>UAS-dpr13	77
8.16667	empty Gal4>UAS-dpr13	77
4	empty Gal4>UAS-dpr13	77
15	empty Gal4>UAS-dpr13	77
10	empty Gal4>UAS-dpr13	77
4.5	empty Gal4>UAS-dpr13	77
6	empty Gal4>UAS-dpr13	77
6.5	empty Gal4>UAS-dpr13	77
9.33333	empty Gal4>UAS-dpr13	77
6.83333	empty Gal4>UAS-dpr13	77
15	empty Gal4>UAS-dpr13	77
8.66667	empty Gal4>UAS-dpr13	77

[truncated: 1 more sheets: Fig. 3n]
