# Supplementary material for: Molecular gradients shape synaptic specificity of a visuomotor transformation
Source: Nature. 2025 Jun 4;644(8076):453–62. doi: 10.1038/s41586-025-09037-4 (PMC12350164; doi:10.1038/s41586-025-09037-4)
Supplement: Supplementary file 4 — Source Data Figs. 1, 2, 3, 4, 5 and Source Data Extended Data Figs. 1, 2, 3, 4, 6, 7, 8, 9, 10, 11 [file 41586_2025_9037_MOESM4_ESM.zip › 2024-09-18368B-f4.xlsx]

## Sheet: Fig. 4d
Control dorsal	beat-VI RNAi dorsal	Control central	beat-VI RNAi central	Control ventral	beat-VI RNAi ventral
20.3	0	12.31	6.14	10.83	11.94
9.81	0.801	11.22	8.09	10.07	9.75
14.31	1.41	12.75	4.62	12.01	7.93
14.12	0.482	13.42	3.091	9.75	8.81
15.75	1.35	19.11	3.35	8.16	10.42
10.13	2.03	14.29	4.76	11.67	9.62
15.23	0	13.67	5.045	9.5	10.99
10.84	0	15.45	4.219	12.24	14.02
17.76	0.875	12.36	5.672	10.91	9.83
13.01		18.12	4.568
19.73		17.39	6.045
10.22			3.665
			6.211
