# Supplementary material for: Molecular gradients shape synaptic specificity of a visuomotor transformation
Source: Nature. 2025 Jun 4;644(8076):453–62. doi: 10.1038/s41586-025-09037-4 (PMC12350164; doi:10.1038/s41586-025-09037-4)
Supplement: Supplementary file 4 — Source Data Figs. 1, 2, 3, 4, 5 and Source Data Extended Data Figs. 1, 2, 3, 4, 6, 7, 8, 9, 10, 11 [file 41586_2025_9037_MOESM4_ESM.zip › 2024-09-18368B-f5.xlsx]

## Sheet: Fig. 5e
cond	group	id	rep	pos	DSI
dorsal	BeatVI	170000	1	16	-0.353077
dorsal	BeatVI	180000	1	16	0.373709
dorsal	BeatVI	260000	1	16	-0.0547169
dorsal	BeatVI	270000	1	16	0.71867
dorsal	BeatVI	280000	1	16	-0.0615613
dorsal	BeatVI	290000	1	16	1.00173
dorsal	BeatVI	300000	1	16	-0.661498
dorsal	BeatVI	310000	1	16	0.192358
dorsal	BeatVI	320000	1	16	-0.832912
dorsal	BeatVI	370000	1	16	0.588573
dorsal	BeatVI	410000	1	16	-0.112906
dorsal	BeatVI	420000	1	16	0.2421
dorsal	BeatVI	430000	1	16	0.244065
dorsal	BeatVI	170000	2	16	-0.431898
dorsal	BeatVI	180000	2	16	0.717983
dorsal	BeatVI	260000	2	16	-0.460476
dorsal	BeatVI	270000	2	16	0.621671
dorsal	BeatVI	280000	2	16	0.0336226
dorsal	BeatVI	290000	2	16	0.863878
dorsal	BeatVI	300000	2	16	-0.681396
dorsal	BeatVI	310000	2	16	0.301144
dorsal	BeatVI	320000	2	16	-0.0629963
dorsal	BeatVI	370000	2	16	0.298597
dorsal	BeatVI	410000	2	16	-0.379199
dorsal	BeatVI	420000	2	16	-0.336227
dorsal	BeatVI	430000	2	16	-0.135866
ventral	BeatVI	170000	1	40	0.149863
ventral	BeatVI	180000	1	40	-0.351098
ventral	BeatVI	260000	1	40	0.28167
ventral	BeatVI	270000	1	40	0.763707
ventral	BeatVI	290000	1	40	0.805516
ventral	BeatVI	310000	1	40	-0.0568153
ventral	BeatVI	320000	1	40	-0.000906672
ventral	BeatVI	370000	1	40	-0.790195
ventral	BeatVI	400000	1	40	0.509454
ventral	BeatVI	410000	1	40	0.259746
ventral	BeatVI	420000	1	40	-0.684577
ventral	BeatVI	430000	1	40	0.50903
ventral	BeatVI	440000	1	40	0.604303
ventral	BeatVI	170000	2	40	-0.321051
ventral	BeatVI	180000	2	40	-0.147564
ventral	BeatVI	260000	2	40	0.181969
ventral	BeatVI	270000	2	40	0.613118
ventral	BeatVI	290000	2	40	0.482131
ventral	BeatVI	310000	2	40	-0.0422898
ventral	BeatVI	320000	2	40	0.502071
ventral	BeatVI	370000	2	40	-0.8327
ventral	BeatVI	400000	2	40	0.515018
ventral	BeatVI	410000	2	40	0.59357
ventral	BeatVI	420000	2	40	-0.778729
ventral	BeatVI	430000	2	40	0.704263
ventral	BeatVI	440000	2	40	0.683386
dorsal	ctrl	21	1	16	-0.801886
dorsal	ctrl	22	1	16	0.146825
dorsal	ctrl	24	1	16	-0.180591
dorsal	ctrl	25	1	16	0.189068
dorsal	ctrl	55	1	16	0.752814
dorsal	ctrl	56	1	16	0.225826
dorsal	ctrl	62	1	16	-0.243752
dorsal	ctrl	21	2	16	-0.203332
dorsal	ctrl	22	2	16	0.278309
dorsal	ctrl	24	2	16	-0.180982
dorsal	ctrl	25	2	16	0.270203
dorsal	ctrl	55	2	16	0.431513
dorsal	ctrl	56	2	16	0.230201
dorsal	ctrl	62	2	16	-0.308471
ventral	ctrl	1	1	40	0.319157
ventral	ctrl	21	1	40	0.696199
ventral	ctrl	25	1	40	0.860914
ventral	ctrl	62	1	40	0.662654
ventral	ctrl	1	2	40	0.19766
ventral	ctrl	21	2	40	0.118697
ventral	ctrl	25	2	40	0.606208
ventral	ctrl	62	2	40	0.34661
dorsal	RNAi	1300	1	16	0.62234
dorsal	RNAi	1400	1	16	0.435129
dorsal	RNAi	3500	1	16	0.559733
dorsal	RNAi	3600	1	16	0.157065
dorsal	RNAi	4700	1	16	-0.0128775
dorsal	RNAi	4900	1	16	0.273544
dorsal	RNAi	5000	1	16	0.382483
dorsal	RNAi	5200	1	16	0.681731
dorsal	RNAi	5400	1	16	0.17048
dorsal	RNAi	1300	2	16	0.141171
dorsal	RNAi	1400	2	16	0.810925
dorsal	RNAi	3500	2	16	0.336761
dorsal	RNAi	3600	2	16	0.451576
dorsal	RNAi	4700	2	16	-0.14907
dorsal	RNAi	4900	2	16	0.262716
dorsal	RNAi	5000	2	16	0.796822
dorsal	RNAi	5200	2	16	0.381066
dorsal	RNAi	5400	2	16	0.44717
ventral	RNAi	3500	1	40	0.488264
ventral	RNAi	4700	1	40	0.139669
ventral	RNAi	5200	1	40	0.430823
ventral	RNAi	5300	1	40	0.469677
ventral	RNAi	5400	1	40	0.587596
ventral	RNAi	3500	2	40	0.0168728
ventral	RNAi	4700	2	40	0.176358
ventral	RNAi	5200	2	40	0.517036
ventral	RNAi	5300	2	40	-0.0741023
ventral	RNAi	5400	2	40	-0.213861

## Sheet: Fig. 5h
	UAS-beat-VI	0.00555508	0.0312986	0.0520189	0.0158486	-0.0244781	-0.0163742	0.0119905	0.025978
		0.00336942	0.0189921	0.0318379	0.0132248	0.0029239	0.0283014	0.0534574	0.0536371
		0.000751979	0.0042522	0.00759084	0.00913303	0.0316447	0.0748848	0.0946349	0.0756576
		6.18296e-05	0.000358427	0.000941331	0.0048794	0.0243969	0.0594155	0.0801955	0.0657469
	Control	0.100191	0.0609362	0.0145651	0.00592733	0.023371	0.0710085	0.1165	0.100435
		0.0609293	0.0389312	0.0181292	0.0248012	0.0571248	0.122183	0.166567	0.136137
		0.014315	0.0174805	0.0442979	0.0827422	0.115636	0.179311	0.202726	0.138526
		0.00236151	0.0159082	0.0691603	0.123641	0.129849	0.172149	0.208937	0.149959
	beat-VI RNAi	0.104094	0.141701	0.136836	0.139249	0.192294	0.199704	0.157897	0.120942
		0.0847725	0.122157	0.11209	0.129766	0.214113	0.228473	0.15876	0.113284
		0.0320448	0.049448	0.0459561	0.0777107	0.173371	0.220185	0.163057	0.100982
		0.00556388	0.00914914	0.0104691	0.0309075	0.0917964	0.162103	0.175269	0.11769

## Sheet: Fig. 5g
cond	group	id	rep	pos	PeakDeltaF
dorsal	BeatVI	1_241125	1	10	0.0466731
dorsal	BeatVI	1_241125	2	10	0.0674158
dorsal	BeatVI	5_241129	1	12	0.082031
dorsal	BeatVI	5_241129	2	12	0.0670233
dorsal	BeatVI	4_241128	1	13	0.0477613
dorsal	BeatVI	8_241129	1	13	0.242494
dorsal	BeatVI	9_241202	1	13	0.0703689
dorsal	BeatVI	4_241128	2	13	0.061137
dorsal	BeatVI	8_241129	2	13	0.182313
dorsal	BeatVI	9_241202	2	13	0.0633282
dorsal	BeatVI	10_241202	1	14	0.101927
dorsal	BeatVI	11_241202	1	14	0.01264
dorsal	BeatVI	12_241202	1	14	0.073746
dorsal	BeatVI	13_241204	1	14	0.0355642
dorsal	BeatVI	14_241204	1	14	0.100571
dorsal	BeatVI	16_241205	1	14	0.0942896
dorsal	BeatVI	17_241205	1	14	0.0592913
dorsal	BeatVI	3_241127	1	14	0.211046
dorsal	BeatVI	4_241128	1	14	0.125624
dorsal	BeatVI	5_241129	1	14	0.0940766
dorsal	BeatVI	7_241129	1	14	0.0914302
dorsal	BeatVI	8_241129	1	14	0.11295
dorsal	BeatVI	9_241202	1	14	0.0369605
dorsal	BeatVI	10_241202	2	14	0.0756453
dorsal	BeatVI	11_241202	2	14	0.0541509
dorsal	BeatVI	12_241202	2	14	0.0754107
dorsal	BeatVI	13_241204	2	14	0.0662715
dorsal	BeatVI	14_241204	2	14	0.0210105
dorsal	BeatVI	16_241205	2	14	0.0929097
dorsal	BeatVI	17_241205	2	14	0.0312935
dorsal	BeatVI	3_241127	2	14	0.128563
dorsal	BeatVI	4_241128	2	14	0.0471374
dorsal	BeatVI	5_241129	2	14	0.0544159
dorsal	BeatVI	7_241129	2	14	0.0557002
dorsal	BeatVI	8_241129	2	14	0.0761303
dorsal	BeatVI	9_241202	2	14	0.0449194
dorsal	BeatVI	1_241125	1	15	0.0594962
dorsal	BeatVI	10_241202	1	15	0.0379142
dorsal	BeatVI	15_241205	1	15	0.0941875
dorsal	BeatVI	17_241205	1	15	0.0724143
dorsal	BeatVI	4_241128	1	15	0.0146717
dorsal	BeatVI	5_241128	1	15	0.023332
dorsal	BeatVI	9_241202	1	15	0.0377147
dorsal	BeatVI	1_241125	2	15	0.0822844
dorsal	BeatVI	10_241202	2	15	0.0690383
dorsal	BeatVI	15_241205	2	15	0.0501851
dorsal	BeatVI	17_241205	2	15	0.0462275
dorsal	BeatVI	4_241128	2	15	0.0194123
dorsal	BeatVI	5_241128	2	15	0.0243358
dorsal	BeatVI	9_241202	2	15	0.0157767
dorsal	BeatVI	1_241125	1	16	0.0655151
dorsal	BeatVI	10_241202	1	16	0.0246705
dorsal	BeatVI	11_241202	1	16	0.0720295
dorsal	BeatVI	12_241202	1	16	0.0592493
dorsal	BeatVI	13_241204	1	16	0.0485282
dorsal	BeatVI	14_241204	1	16	0.0443942
dorsal	BeatVI	15_241205	1	16	0.0670641
dorsal	BeatVI	16_241205	1	16	0.0591129
dorsal	BeatVI	17_241205	1	16	0.0619242
dorsal	BeatVI	3_241127	1	16	0.126953
dorsal	BeatVI	6_241129	1	16	0.0508645
dorsal	BeatVI	7_241129	1	16	0.0725344
dorsal	BeatVI	8_241129	1	16	0.0661179
dorsal	BeatVI	1_241125	2	16	0.0120263
dorsal	BeatVI	10_241202	2	16	0.0459018
dorsal	BeatVI	11_241202	2	16	0.0320937
dorsal	BeatVI	12_241202	2	16	0.0271965
dorsal	BeatVI	13_241204	2	16	0.0113776
dorsal	BeatVI	14_241204	2	16	0.0314473
dorsal	BeatVI	15_241205	2	16	0.0719591
dorsal	BeatVI	16_241205	2	16	0.0647876
dorsal	BeatVI	17_241205	2	16	0.0190623
dorsal	BeatVI	3_241127	2	16	0.0886431
dorsal	BeatVI	6_241129	2	16	0.0326665
dorsal	BeatVI	7_241129	2	16	0.158223
dorsal	BeatVI	8_241129	2	16	0.0155815
ventral	BeatVI	13_241204	1	24	0.0854003
ventral	BeatVI	14_241204	1	24	0.0784426
ventral	BeatVI	16_241205	1	24	0.0202764
ventral	BeatVI	7_241129	1	24	0.0454948
ventral	BeatVI	13_241204	2	24	0.0557496
ventral	BeatVI	14_241204	2	24	0.031589
ventral	BeatVI	16_241205	2	24	0.0389469
ventral	BeatVI	7_241129	2	24	0.0516304
ventral	BeatVI	12_241202	1	30	0.0613881
ventral	BeatVI	15_241205	1	30	0.152293
ventral	BeatVI	12_241202	2	30	0.0267545
ventral	BeatVI	15_241205	2	30	0.111777
ventral	BeatVI	1_241125	1	31	0.0435066
ventral	BeatVI	10_241202	1	31	0.0458124
ventral	BeatVI	13_241204	1	31	0.0823961
ventral	BeatVI	17_241205	1	31	0.0290634
ventral	BeatVI	5_241129	1	31	0.114607
ventral	BeatVI	6_241129	1	31	0.11219
ventral	BeatVI	7_241129	1	31	0.211986
ventral	BeatVI	9_241202	1	31	0.093213
ventral	BeatVI	1_241125	2	31	0.0301571
ventral	BeatVI	10_241202	2	31	0.0392507
ventral	BeatVI	13_241204	2	31	0.0696993
ventral	BeatVI	17_241205	2	31	0.010522
ventral	BeatVI	5_241129	2	31	0.0379403
ventral	BeatVI	6_241129	2	31	0.0645535
ventral	BeatVI	7_241129	2	31	0.109268
ventral	BeatVI	9_241202	2	31	0.012431
ventral	BeatVI	10_241202	1	32	0.0372476
ventral	BeatVI	11_241202	1	32	0.0402699
ventral	BeatVI	12_241202	1	32	0.0425948
ventral	BeatVI	16_241205	1	32	0.0176153
ventral	BeatVI	17_241205	1	32	0.0288223
ventral	BeatVI	4_241128	1	32	0.0280513
ventral	BeatVI	9_241202	1	32	0.0523048
ventral	BeatVI	10_241202	2	32	0.0307925
ventral	BeatVI	11_241202	2	32	0.0104125
ventral	BeatVI	12_241202	2	32	0.0330436
ventral	BeatVI	16_241205	2	32	0.0140477
ventral	BeatVI	17_241205	2	32	0.0357476
ventral	BeatVI	4_241128	2	32	0.017274
ventral	BeatVI	9_241202	2	32	0.0506667
ventral	BeatVI	10_241202	1	38	0.0728315
ventral	BeatVI	11_241202	1	38	0.0679656
ventral	BeatVI	13_241204	1	38	0.0733565
ventral	BeatVI	3_241127	1	38	0.0104503
ventral	BeatVI	9_241202	1	38	0.0315684
ventral	BeatVI	10_241202	2	38	0.0354118
ventral	BeatVI	11_241202	2	38	0.0533045
ventral	BeatVI	13_241204	2	38	0.0531375
ventral	BeatVI	3_241127	2	38	0.0175755
ventral	BeatVI	9_241202	2	38	0.0426663
ventral	BeatVI	10_241202	1	39	0.0528101
ventral	BeatVI	11_241202	1	39	0.0284216
ventral	BeatVI	14_241204	1	39	0.0400455
ventral	BeatVI	16_241205	1	39	0.0689201
ventral	BeatVI	5_241129	1	39	0.0417621
ventral	BeatVI	6_241129	1	39	0.0755647
ventral	BeatVI	7_241129	1	39	0.0540412
ventral	BeatVI	8_241129	1	39	0.077422
ventral	BeatVI	10_241202	2	39	0.0358098
ventral	BeatVI	11_241202	2	39	0.0201161
ventral	BeatVI	14_241204	2	39	0.0313549
ventral	BeatVI	16_241205	2	39	0.0564303
ventral	BeatVI	5_241129	2	39	0.0332722
ventral	BeatVI	6_241129	2	39	0.0837194
ventral	BeatVI	7_241129	2	39	0.0285995
ventral	BeatVI	8_241129	2	39	0.0592011
ventral	BeatVI	1_241125	1	40	0.0838301
ventral	BeatVI	10_241202	1	40	0.0487184
ventral	BeatVI	11_241202	1	40	0.0241363
ventral	BeatVI	12_241202	1	40	0.0322365
ventral	BeatVI	14_241204	1	40	0.0149095
ventral	BeatVI	16_241205	1	40	0.0440935
ventral	BeatVI	17_241205	1	40	0.035927
ventral	BeatVI	3_241127	1	40	0.106637
ventral	BeatVI	5_241129	1	40	0.0576874
ventral	BeatVI	6_241129	1	40	0.0390199
ventral	BeatVI	7_241129	1	40	0.0819939
ventral	BeatVI	8_241129	1	40	0.0796164
ventral	BeatVI	9_241202	1	40	0.0277124
ventral	BeatVI	1_241125	2	40	0.0633933
ventral	BeatVI	10_241202	2	40	0.0492356
ventral	BeatVI	11_241202	2	40	0.0374329
ventral	BeatVI	12_241202	2	40	0.0389675
ventral	BeatVI	14_241204	2	40	0.0207656
ventral	BeatVI	16_241205	2	40	0.0293162
ventral	BeatVI	17_241205	2	40	0.0239752
ventral	BeatVI	3_241127	2	40	0.0280499
ventral	BeatVI	5_241129	2	40	0.043973
ventral	BeatVI	6_241129	2	40	0.0419906
ventral	BeatVI	7_241129	2	40	0.0345933
ventral	BeatVI	8_241129	2	40	0.0540437
ventral	BeatVI	9_241202	2	40	0.0418634
dorsal	ctrl	101_240327	1	1	0.412489
dorsal	ctrl	101_240327	2	1	0.101651
dorsal	ctrl	1_240509	1	7	0.111063
dorsal	ctrl	1_240509	2	7	0.164404
dorsal	ctrl	103_240401	1	8	0.074297
dorsal	ctrl	1_240510	1	8	0.103966
dorsal	ctrl	103_240401	2	8	0.104217
dorsal	ctrl	1_240510	2	8	0.0661312
dorsal	ctrl	1_240508	1	9	0.0926192
dorsal	ctrl	2_240509	1	9	0.132131
dorsal	ctrl	1_240508	2	9	0.0137878
dorsal	ctrl	2_240509	2	9	0.0590902
dorsal	ctrl	102_240328	1	14	0.079726
dorsal	ctrl	102_240402	1	14	0.0600956
dorsal	ctrl	103_240402	1	14	0.106538
dorsal	ctrl	3_240508	1	14	0.0476582
dorsal	ctrl	1_240510	1	14	0.161586
dorsal	ctrl	102_240328	2	14	0.0358238
dorsal	ctrl	102_240402	2	14	0.0319804
dorsal	ctrl	103_240402	2	14	0.139008
dorsal	ctrl	3_240508	2	14	0.0380002
dorsal	ctrl	1_240510	2	14	0.096142
dorsal	ctrl	1_240508	1	15	0.138002
dorsal	ctrl	2_240508	1	15	0.12127
dorsal	ctrl	2_240509	1	15	0.0328406
dorsal	ctrl	1_240508	2	15	0.0993739
dorsal	ctrl	2_240508	2	15	0.0813788
dorsal	ctrl	2_240509	2	15	0.0141069
dorsal	ctrl	101_240402	1	16	0.0110519
dorsal	ctrl	102_240328	1	16	0.0291615
dorsal	ctrl	103_240401	1	16	0.0361819
dorsal	ctrl	103_240402	1	16	0.0893419
dorsal	ctrl	1_240507	1	16	0.0985935
dorsal	ctrl	2_240507	1	16	0.0782497
dorsal	ctrl	1_240510	1	16	0.0722336
dorsal	ctrl	101_240402	2	16	0.0217624
dorsal	ctrl	102_240328	2	16	0.0436155
dorsal	ctrl	103_240401	2	16	0.0204311
dorsal	ctrl	103_240402	2	16	0.0687307
dorsal	ctrl	1_240507	2	16	0.0790447
dorsal	ctrl	2_240507	2	16	0.0736946
dorsal	ctrl	1_240510	2	16	0.0537539
dorsal	ctrl	1_240507	1	23	0.0463735
dorsal	ctrl	1_240507	2	23	0.0779552
ventral	ctrl	101_240401	1	24	0.0563353
ventral	ctrl	2_240507	1	24	0.085993
ventral	ctrl	1_240508	1	24	0.0577248
ventral	ctrl	2_240509	1	24	0.122094
ventral	ctrl	101_240401	2	24	0.0355649
ventral	ctrl	2_240507	2	24	0.0379329
ventral	ctrl	1_240508	2	24	0.0176895
ventral	ctrl	2_240509	2	24	0.00859223
ventral	ctrl	101_240402	1	30	0.138315
ventral	ctrl	103_240402	1	30	0.124122
ventral	ctrl	101_240402	2	30	0.103891
ventral	ctrl	103_240402	2	30	0.0955084
ventral	ctrl	1_240307	1	31	0.0228362
ventral	ctrl	1_240308	1	31	0.191232
ventral	ctrl	2_240508	1	31	0.0164508
ventral	ctrl	1_240307	2	31	0.0192206
ventral	ctrl	1_240308	2	31	0.211326
ventral	ctrl	2_240508	2	31	0.0517845
ventral	ctrl	1_240304	1	32	0.06579
ventral	ctrl	4_240305	1	32	0.0548176
ventral	ctrl	1_240304	2	32	0.0103552
ventral	ctrl	4_240305	2	32	0.032088
ventral	ctrl	2_240308	1	36	0.110747
ventral	ctrl	2_240308	2	36	0.0309303
ventral	ctrl	101_240402	1	38	0.14958
ventral	ctrl	103_240402	1	38	0.0658703
ventral	ctrl	101_240402	2	38	0.0969595
ventral	ctrl	103_240402	2	38	0.160978
ventral	ctrl	2_240304	1	39	0.0127762
ventral	ctrl	2_240304	2	39	0.0224701
ventral	ctrl	1_240228	1	40	0.0393891
ventral	ctrl	101_240402	1	40	0.0500528
ventral	ctrl	103_240402	1	40	0.0578428
ventral	ctrl	1_240510	1	40	0.0568701
ventral	ctrl	1_240228	2	40	0.0412961
ventral	ctrl	101_240402	2	40	0.0756094
ventral	ctrl	103_240402	2	40	0.0245195
ventral	ctrl	1_240510	2	40	0.0196546
dorsal	RNAi	1_240328	1	6	0.134176
dorsal	RNAi	1_240328	2	6	0.145557
dorsal	RNAi	3_240423	1	8	0.0503074
dorsal	RNAi	3_240423	2	8	0.0277832
dorsal	RNAi	1_240421	1	9	0.107942
dorsal	RNAi	1_240421	2	9	0.125712
dorsal	RNAi	1_240421	1	10	0.572943
dorsal	RNAi	1_240421	2	10	0.456113
dorsal	RNAi	2_240423	1	12	0.0343103
dorsal	RNAi	2_240423	2	12	0.0222901
dorsal	RNAi	1_240402	1	13	0.078124
dorsal	RNAi	1_240404	1	13	0.148187
dorsal	RNAi	3_240422	1	13	0.061287
dorsal	RNAi	1_240423	1	13	0.192164
dorsal	RNAi	2_240423	1	13	0.0286302
dorsal	RNAi	4_240423	1	13	0.0495116
dorsal	RNAi	1_240402	2	13	0.0587803
dorsal	RNAi	1_240404	2	13	0.157815
dorsal	RNAi	3_240422	2	13	0.0646945
dorsal	RNAi	1_240423	2	13	0.0591835
dorsal	RNAi	2_240423	2	13	0.045977
dorsal	RNAi	4_240423	2	13	0.0285983
dorsal	RNAi	1_240402	1	14	0.0903076
dorsal	RNAi	2_240402	1	14	0.123278
dorsal	RNAi	2_240404	1	14	0.0433335
dorsal	RNAi	3_240402	1	14	0.057279
dorsal	RNAi	1_240421	1	14	0.0286902
dorsal	RNAi	3_240422	1	14	0.0969346
dorsal	RNAi	1_240424	1	14	0.0722145
dorsal	RNAi	1_240402	2	14	0.0680661
dorsal	RNAi	2_240402	2	14	0.143489
dorsal	RNAi	2_240404	2	14	0.0294397
dorsal	RNAi	3_240402	2	14	0.0640458
dorsal	RNAi	1_240421	2	14	0.0373518
dorsal	RNAi	3_240422	2	14	0.128491
dorsal	RNAi	1_240424	2	14	0.0558149
dorsal	RNAi	1_240403	1	15	0.0732249
dorsal	RNAi	2_240402	1	15	0.160723
dorsal	RNAi	2_240403	1	15	0.0702402
dorsal	RNAi	1_240422	1	15	0.0823199
dorsal	RNAi	1_240403	2	15	0.0294646
dorsal	RNAi	2_240402	2	15	0.26789
dorsal	RNAi	2_240403	2	15	0.0545046
dorsal	RNAi	1_240422	2	15	0.0689398
dorsal	RNAi	1_240328	1	16	0.107919
dorsal	RNAi	1_240402	1	16	0.0819791
dorsal	RNAi	2_240404	1	16	0.0303301
dorsal	RNAi	3_240402	1	16	0.0529537
dorsal	RNAi	2_240422	1	16	0.0668978
dorsal	RNAi	4_240422	1	16	0.0360921
dorsal	RNAi	1_240423	1	16	0.0771739
dorsal	RNAi	3_240423	1	16	0.0815349
dorsal	RNAi	1_240424	1	16	0.010692
dorsal	RNAi	1_240328	2	16	0.0162347
dorsal	RNAi	1_240402	2	16	0.0616381
dorsal	RNAi	2_240404	2	16	0.0449072
dorsal	RNAi	3_240402	2	16	0.0303271
dorsal	RNAi	2_240422	2	16	0.0729731
dorsal	RNAi	4_240422	2	16	0.0477499
dorsal	RNAi	1_240423	2	16	0.177226
dorsal	RNAi	3_240423	2	16	0.064903
dorsal	RNAi	1_240424	2	16	0.0531134
dorsal	RNAi	1_240421	1	18	0.0757194
dorsal	RNAi	1_240421	2	18	0.0973885
dorsal	RNAi	3_240422	1	21	0.107295
dorsal	RNAi	3_240422	2	21	0.0866132
dorsal	RNAi	1_240424	1	22	0.0387701
dorsal	RNAi	1_240424	2	22	0.026137
ventral	RNAi	3_240423	1	24	0.0806498
ventral	RNAi	4_240423	1	24	0.0176284
ventral	RNAi	3_240423	2	24	0.0291769
ventral	RNAi	4_240423	2	24	0.0230598
dorsal	RNAi	4_240423	1	29	0.0733009
dorsal	RNAi	4_240423	2	29	0.0476786
ventral	RNAi	3_240422	1	30	0.323623
ventral	RNAi	4_240423	1	30	0.0718502
ventral	RNAi	3_240422	2	30	0.34332
ventral	RNAi	4_240423	2	30	0.0754816
ventral	RNAi	1_240424	1	31	0.0607015
ventral	RNAi	1_240424	2	31	0.0420591
ventral	RNAi	1_240402	1	32	0.048382
ventral	RNAi	2_240402	1	32	0.017851
ventral	RNAi	3_240402	1	32	0.0792107
ventral	RNAi	2_240422	1	32	0.0616373
ventral	RNAi	1_240423	1	32	0.0589433
ventral	RNAi	3_240423	1	32	0.0587396
ventral	RNAi	1_240402	2	32	0.0313182
ventral	RNAi	2_240402	2	32	0.00817469
ventral	RNAi	3_240402	2	32	0.0611023
ventral	RNAi	2_240422	2	32	0.0338602
ventral	RNAi	1_240423	2	32	0.0456845
ventral	RNAi	3_240423	2	32	0.0398603
ventral	RNAi	1_240424	1	39	0.0788565
ventral	RNAi	1_240424	2	39	0.070896
ventral	RNAi	2_240404	1	40	0.0495014
ventral	RNAi	2_240422	1	40	0.0631045
ventral	RNAi	3_240423	1	40	0.019517
ventral	RNAi	4_240423	1	40	0.021994
ventral	RNAi	1_240424	1	40	0.0538144
ventral	RNAi	2_240404	2	40	0.0259834
ventral	RNAi	2_240422	2	40	0.0318512
ventral	RNAi	3_240423	2	40	0.0546862
ventral	RNAi	4_240423	2	40	0.0159169
ventral	RNAi	1_240424	2	40	0.0571547
