# Supplementary material for: Molecular gradients shape synaptic specificity of a visuomotor transformation
Source: Nature. 2025 Jun 4;644(8076):453–62. doi: 10.1038/s41586-025-09037-4 (PMC12350164; doi:10.1038/s41586-025-09037-4)
Supplement: Supplementary file 4 — Source Data Figs. 1, 2, 3, 4, 5 and Source Data Extended Data Figs. 1, 2, 3, 4, 6, 7, 8, 9, 10, 11 [file 41586_2025_9037_MOESM4_ESM.zip › 2024-09-18368B-sf1.xlsx]

## Sheet: Ext. Fig. 1a-c
front loom, azi=0
elevation	n number	total number of trials	takeoff %
-30	93	382	24.3455
0	262	928	28.2328
23	146	377	38.7268
45	4654	13069	35.611
77	112	280	40
side loom, azi=90
elevation	n number	total number of trials	takeoff %
-30	102	277	36.8231
0	304	796	38.191
23	161	263	61.2167
45	4441	8649	51.347
77	111	246	45.122

## Sheet: Ext. Fig. 1e
average area under curve (mV x ms)
elevation	-25	0	25
fly 1	36.7632	57.4283	116.103
fly 2	56.5919	78.8286	144.718
fly 3	47.9509	154.391	165.577
fly 4	100.248	105.101	107.012
fly 5	98.3567	172.735	167.08

## Sheet: Ext. Fig. 1f-h
takeoff duration	genotype	elevation		takeoff duration	genotype	elevation
10.8333	empty>TNT	0		13.3333	LPLC2>TNT	0
10.6667	empty>TNT	0		27	LPLC2>TNT	0
9.33333	empty>TNT	0		14.3333	LPLC2>TNT	0
15.6667	empty>TNT	0		26.8333	LPLC2>TNT	0
24.5	empty>TNT	0		13	LPLC2>TNT	0
9	empty>TNT	0		11.1667	LPLC2>TNT	0
8	empty>TNT	0		12.8333	LPLC2>TNT	0
9.5	empty>TNT	0		11.6667	LPLC2>TNT	0
10	empty>TNT	0		30	LPLC2>TNT	0
9.83333	empty>TNT	0		10.8333	LPLC2>TNT	0
10.6667	empty>TNT	0		23.3333	LPLC2>TNT	0
26.6667	empty>TNT	0		14.8333	LPLC2>TNT	0
18.1667	empty>TNT	0		7	LPLC2>TNT	0
9.16667	empty>TNT	0		12	LPLC2>TNT	0
5.16667	empty>TNT	0		11.6667	LPLC2>TNT	0
8.5	empty>TNT	0		11.6667	LPLC2>TNT	0
9.16667	empty>TNT	0		23	LPLC2>TNT	0
14.3333	empty>TNT	0		18	LPLC2>TNT	0
8.33333	empty>TNT	0		14.6667	LPLC2>TNT	0
5.33333	empty>TNT	0		8.33333	LPLC2>TNT	0
8	empty>TNT	0		23.5	LPLC2>TNT	0
16.3333	empty>TNT	0		15.8333	LPLC2>TNT	0
36.6667	empty>TNT	0		6.33333	LPLC2>TNT	0
9	empty>TNT	0		9.66667	LPLC2>TNT	0
10.8333	empty>TNT	0		17	LPLC2>TNT	0
6.33333	empty>TNT	0		38.3333	LPLC2>TNT	0
9.16667	empty>TNT	0		9.33333	LPLC2>TNT	0
11.1667	empty>TNT	0		17.3333	LPLC2>TNT	0
13.5	empty>TNT	0		14	LPLC2>TNT	0
8.83333	empty>TNT	0		16.1667	LPLC2>TNT	0
11.6667	empty>TNT	0		10.3333	LPLC2>TNT	0
8.83333	empty>TNT	0		8.66667	LPLC2>TNT	0
4.16667	empty>TNT	0		29.8333	LPLC2>TNT	0
8.16667	empty>TNT	0		10.8333	LPLC2>TNT	0
5.33333	empty>TNT	0		19.3333	LPLC2>TNT	0
8.5	empty>TNT	0		18.6667	LPLC2>TNT	0
5.5	empty>TNT	0		16.1667	LPLC2>TNT	0
7.5	empty>TNT	0		9.16667	LPLC2>TNT	0
4.66667	empty>TNT	0		13.1667	LPLC2>TNT	0
7.83333	empty>TNT	0		6.33333	LPLC2>TNT	0
14	empty>TNT	0		14.1667	LPLC2>TNT	0
11.1667	empty>TNT	0		17.1667	LPLC2>TNT	0
23.1667	empty>TNT	0		19.6667	LPLC2>TNT	0
15.3333	empty>TNT	0		11.1667	LPLC2>TNT	0
10.3333	empty>TNT	0		19	LPLC2>TNT	0
15.3333	empty>TNT	0		26.6667	LPLC2>TNT	0
6.33333	empty>TNT	0		28.5	LPLC2>TNT	0
7.66667	empty>TNT	0		13.3333	LPLC2>TNT	0
14.6667	empty>TNT	0		22.8333	LPLC2>TNT	0
11.1667	empty>TNT	0		12	LPLC2>TNT	0
11	empty>TNT	0		54.6667	LPLC2>TNT	0
15.5	empty>TNT	0		11	LPLC2>TNT	0
5.5	empty>TNT	0		15	LPLC2>TNT	0
12.6667	empty>TNT	0		22.5	LPLC2>TNT	0
4.83333	empty>TNT	0		11	LPLC2>TNT	0
4.33333	empty>TNT	0		8.5	LPLC2>TNT	0
7.16667	empty>TNT	0		10.1667	LPLC2>TNT	0
11.8333	empty>TNT	0		16.8333	LPLC2>TNT	0
11.6667	empty>TNT	0		8.33333	LPLC2>TNT	0
13.6667	empty>TNT	0		10.8333	LPLC2>TNT	0
20.5	empty>TNT	0		8.16667	LPLC2>TNT	0
20	empty>TNT	0		8.16667	LPLC2>TNT	0
15.1667	empty>TNT	0		16.5	LPLC2>TNT	0
16.5	empty>TNT	0		3.83333	LPLC2>TNT	0
7	empty>TNT	0		5.33333	LPLC2>TNT	0
15.5	empty>TNT	0		23.3333	LPLC2>TNT	0
5	empty>TNT	0		12.5	LPLC2>TNT	0
13.1667	empty>TNT	0		5	LPLC2>TNT	0
14.1667	empty>TNT	0		19	LPLC2>TNT	45
7.33333	empty>TNT	0		29	LPLC2>TNT	45
10.6667	empty>TNT	0		10.5	LPLC2>TNT	45
7	empty>TNT	0		12.1667	LPLC2>TNT	45
15.1667	empty>TNT	0		6.16667	LPLC2>TNT	45
12.3333	empty>TNT	0		22.3333	LPLC2>TNT	45
12.8333	empty>TNT	0		10	LPLC2>TNT	45
10.5	empty>TNT	45		5.83333	LPLC2>TNT	45
10.6667	empty>TNT	45		12.6667	LPLC2>TNT	45
10	empty>TNT	45		8.33333	LPLC2>TNT	45
11.3333	empty>TNT	45		11	LPLC2>TNT	45
6.33333	empty>TNT	45		13.5	LPLC2>TNT	45
4.66667	empty>TNT	45		8.83333	LPLC2>TNT	45
11.6667	empty>TNT	45		13.3333	LPLC2>TNT	45
11.8333	empty>TNT	45		9.5	LPLC2>TNT	45
11	empty>TNT	45		14.1667	LPLC2>TNT	45
5	empty>TNT	45		11	LPLC2>TNT	45
17	empty>TNT	45		10.6667	LPLC2>TNT	45
3.66667	empty>TNT	45		9.5	LPLC2>TNT	45
7.16667	empty>TNT	45		37.3333	LPLC2>TNT	45
8.66667	empty>TNT	45		9	LPLC2>TNT	45
9.66667	empty>TNT	45		8.66667	LPLC2>TNT	45
34.5	empty>TNT	45		12	LPLC2>TNT	45
7.16667	empty>TNT	45		6.66667	LPLC2>TNT	45
11.6667	empty>TNT	45		9.5	LPLC2>TNT	45
4.33333	empty>TNT	45		13.8333	LPLC2>TNT	45
16	empty>TNT	45		22.1667	LPLC2>TNT	45
6.16667	empty>TNT	45		5	LPLC2>TNT	45
21.6667	empty>TNT	45		12.6667	LPLC2>TNT	45
8.33333	empty>TNT	45		8.33333	LPLC2>TNT	45
16.6667	empty>TNT	45		14.6667	LPLC2>TNT	45
5.33333	empty>TNT	45		13.8333	LPLC2>TNT	45
9.16667	empty>TNT	45		19.3333	LPLC2>TNT	45
30	empty>TNT	45		6.5	LPLC2>TNT	45
19	empty>TNT	45		9	LPLC2>TNT	45
9.5	empty>TNT	45		14.3333	LPLC2>TNT	45
9.66667	empty>TNT	45		9.66667	LPLC2>TNT	45
17	empty>TNT	45		15.1667	LPLC2>TNT	45
10.1667	empty>TNT	45		23.8333	LPLC2>TNT	45
8.16667	empty>TNT	45		11.8333	LPLC2>TNT	45
12.8333	empty>TNT	45		11.5	LPLC2>TNT	45
10.5	empty>TNT	45		4.16667	LPLC2>TNT	45
11.8333	empty>TNT	45		10.3333	LPLC2>TNT	45
6	empty>TNT	45		9.5	LPLC2>TNT	45
14.1667	empty>TNT	45		10.6667	LPLC2>TNT	45
11.1667	empty>TNT	45		9.33333	LPLC2>TNT	45
12.8333	empty>TNT	45		15.3333	LPLC2>TNT	45
5	empty>TNT	45		12.8333	LPLC2>TNT	45
16.1667	empty>TNT	45		25.6667	LPLC2>TNT	45
15.3333	empty>TNT	45		6.33333	LPLC2>TNT	45
4.83333	empty>TNT	45		22	LPLC2>TNT	45
15.8333	empty>TNT	45		14.6667	LPLC2>TNT	45
13.5	empty>TNT	45		8.5	LPLC2>TNT	45
8.66667	empty>TNT	45		15.3333	LPLC2>TNT	45
5	empty>TNT	45		15.8333	LPLC2>TNT	45
5.66667	empty>TNT	45		5.16667	LPLC2>TNT	45
10	empty>TNT	45		9.5	LPLC2>TNT	45
6	empty>TNT	45		9.33333	LPLC2>TNT	45
7.33333	empty>TNT	45		11.6667	LPLC2>TNT	45
8.66667	empty>TNT	45		13.1667	LPLC2>TNT	45
10.8333	empty>TNT	45		15	LPLC2>TNT	45
11.3333	empty>TNT	45		4.66667	LPLC2>TNT	45
8	empty>TNT	45		9.66667	LPLC2>TNT	45
9	empty>TNT	45		10.3333	LPLC2>TNT	45
12.3333	empty>TNT	45		10	LPLC2>TNT	45
9	empty>TNT	45		12	LPLC2>TNT	45
5.66667	empty>TNT	45		23.3333	LPLC2>TNT	45
10	empty>TNT	45		11.5	LPLC2>TNT	45
19.5	empty>TNT	45		13.5	LPLC2>TNT	77
10.1667	empty>TNT	45		16.6667	LPLC2>TNT	77
12	empty>TNT	45		18.5	LPLC2>TNT	77
10.6667	empty>TNT	45		15	LPLC2>TNT	77
5.33333	empty>TNT	45		16	LPLC2>TNT	77
6	empty>TNT	45		16.1667	LPLC2>TNT	77
11.6667	empty>TNT	45		13	LPLC2>TNT	77
12	empty>TNT	45		11.1667	LPLC2>TNT	77
10.6667	empty>TNT	45		13.6667	LPLC2>TNT	77
5.66667	empty>TNT	45		10.1667	LPLC2>TNT	77
4.83333	empty>TNT	45		13.5	LPLC2>TNT	77
4.5	empty>TNT	45		5	LPLC2>TNT	77
6.16667	empty>TNT	45		10.3333	LPLC2>TNT	77
10.5	empty>TNT	45		20.8333	LPLC2>TNT	77
14.6667	empty>TNT	45		7.83333	LPLC2>TNT	77
10.8333	empty>TNT	45		5.16667	LPLC2>TNT	77
7.83333	empty>TNT	45		26.3333	LPLC2>TNT	77
5	empty>TNT	45		13.3333	LPLC2>TNT	77
7.33333	empty>TNT	45		11.3333	LPLC2>TNT	77
10	empty>TNT	45		11.5	LPLC2>TNT	77
4.16667	empty>TNT	45		17.5	LPLC2>TNT	77
7.66667	empty>TNT	45		6.33333	LPLC2>TNT	77
18.3333	empty>TNT	45		8.33333	LPLC2>TNT	77
10.1667	empty>TNT	45		11.6667	LPLC2>TNT	77
14	empty>TNT	45		9.66667	LPLC2>TNT	77
14.8333	empty>TNT	77		8.16667	LPLC2>TNT	77
8	empty>TNT	77		10	LPLC2>TNT	77
9.16667	empty>TNT	77		15.1667	LPLC2>TNT	77
13.8333	empty>TNT	77		12.3333	LPLC2>TNT	77
14.8333	empty>TNT	77		19.5	LPLC2>TNT	77
11.8333	empty>TNT	77		5	LPLC2>TNT	77
8	empty>TNT	77		15	LPLC2>TNT	77
9.16667	empty>TNT	77		9.16667	LPLC2>TNT	77
12	empty>TNT	77		8.33333	LPLC2>TNT	77
16.1667	empty>TNT	77		14	LPLC2>TNT	77
15.8333	empty>TNT	77		11.6667	LPLC2>TNT	77
3.16667	empty>TNT	77		10.8333	LPLC2>TNT	77
15.1667	empty>TNT	77		18.6667	LPLC2>TNT	77
11.5	empty>TNT	77		18.6667	LPLC2>TNT	77
7	empty>TNT	77		7.66667	LPLC2>TNT	77
19.8333	empty>TNT	77		23.5	LPLC2>TNT	77
4	empty>TNT	77		13.6667	LPLC2>TNT	77
12.1667	empty>TNT	77		10	LPLC2>TNT	77
4.66667	empty>TNT	77		4.5	LPLC2>TNT	77
31.6667	empty>TNT	77		12.3333	LPLC2>TNT	77
3.5	empty>TNT	77		12.6667	LPLC2>TNT	77
13.3333	empty>TNT	77		7.16667	LPLC2>TNT	77
8	empty>TNT	77		10.8333	LPLC2>TNT	77
6	empty>TNT	77		11	LPLC2>TNT	77
11.6667	empty>TNT	77		12	LPLC2>TNT	77
9	empty>TNT	77		12.5	LPLC2>TNT	77
5.33333	empty>TNT	77		16.3333	LPLC2>TNT	77
21	empty>TNT	77		4	LPLC2>TNT	77
13.8333	empty>TNT	77		10	LPLC2>TNT	77
9	empty>TNT	77		10	LPLC2>TNT	77
4	empty>TNT	77		10.6667	LPLC2>TNT	77
11	empty>TNT	77		12	LPLC2>TNT	77
10.1667	empty>TNT	77		27.6667	LPLC2>TNT	77
4.5	empty>TNT	77		5.16667	LPLC2>TNT	77
6.66667	empty>TNT	77		9.83333	LPLC2>TNT	77
13.5	empty>TNT	77		11	LPLC2>TNT	77
10.5	empty>TNT	77		13.6667	LPLC2>TNT	77
18.3333	empty>TNT	77		8.5	LPLC2>TNT	77
10.1667	empty>TNT	77		7.33333	LPLC2>TNT	77
4	empty>TNT	77		5.16667	LPLC2>TNT	77
6	empty>TNT	77		28.3333	LPLC2>TNT	77
3.5	empty>TNT	77		9.33333	LPLC2>TNT	77
9.66667	empty>TNT	77		20	LPLC2>TNT	77
10.1667	empty>TNT	77		11.6667	LPLC2>TNT	77
4.5	empty>TNT	77		12.3333	LPLC2>TNT	77
13.3333	empty>TNT	77		15	LPLC2>TNT	77
5.33333	empty>TNT	77		17.6667	LPLC2>TNT	77
18.8333	empty>TNT	77		23.3333	LPLC2>TNT	77
8.66667	empty>TNT	77		11	LPLC2>TNT	77
3	empty>TNT	77		8.16667	LPLC2>TNT	77
9	empty>TNT	77		10.1667	LPLC2>TNT	77
10.6667	empty>TNT	77
6	empty>TNT	77
5.33333	empty>TNT	77
14.8333	empty>TNT	77
10.5	empty>TNT	77
5.33333	empty>TNT	77
14.1667	empty>TNT	77
6.33333	empty>TNT	77
10.3333	empty>TNT	77
6.16667	empty>TNT	77
6	empty>TNT	77
13.1667	empty>TNT	77
14.6667	empty>TNT	77
11.3333	empty>TNT	77
6.66667	empty>TNT	77
4.33333	empty>TNT	77
11.6667	empty>TNT	77
18.3333	empty>TNT	77
21.6667	empty>TNT	77
14.5	empty>TNT	77
18.3333	empty>TNT	77
16.3333	empty>TNT	77
7.33333	empty>TNT	77
7.66667	empty>TNT	77
12.8333	empty>TNT	77
4.83333	empty>TNT	77
8.33333	empty>TNT	77
11.3333	empty>TNT	77
3.83333	empty>TNT	77
6.16667	empty>TNT	77
8.33333	empty>TNT	77
4.33333	empty>TNT	77

## Sheet: Ext. Fig. 1i
empty Gal4>UAS-TNT
elevation	n number	total number of trials	takeoff %
0	75	282	26.5957
45	86	149	57.7181
77	82	171	47.9532
LPLC2 Gal4>UAS-TNT
elevation	n number	total number of trials	takeoff %
0	68	564	12.0567
45	68	344	19.7674
77	76	374	20.3209
