# Supplementary material for: Molecular gradients shape synaptic specificity of a visuomotor transformation
Source: Nature. 2025 Jun 4;644(8076):453–62. doi: 10.1038/s41586-025-09037-4 (PMC12350164; doi:10.1038/s41586-025-09037-4)
Supplement: Supplementary file 4 — Source Data Figs. 1, 2, 3, 4, 5 and Source Data Extended Data Figs. 1, 2, 3, 4, 6, 7, 8, 9, 10, 11 [file 41586_2025_9037_MOESM4_ESM.zip › 2024-09-18368B-sf10.xlsx]

## Sheet: Fig. 4d
Control dorsal	beat-VI RNAi dorsal	Control central	beat-VI RNAi central	Control ventral	beat-VI RNAi ventral
20.3	0	12.31	6.14	10.83	11.94
9.81	0.801	11.22	8.09	10.07	9.75
14.31	1.41	12.75	4.62	12.01	7.93
14.12	0.482	13.42	3.091	9.75	8.81
15.75	1.35	19.11	3.35	8.16	10.42
10.13	2.03	14.29	4.76	11.67	9.62
15.23	0	13.67	5.045	9.5	10.99
10.84	0	15.45	4.219	12.24	14.02
17.76	0.875	12.36	5.672	10.91	9.83
13.01		18.12	4.568
19.73		17.39	6.045
10.22			3.665
			6.211

## Sheet: Ext Fig. 10b
wild type	side-IInull
144	237
183	216
212	208
226	163.7
151	205
116.8	117.9
192	179
121	197
201	180
198	163
142	209
195.2	156

## Sheet: Ext. Fig. 10c
Control KK	UAS-beat-VI RNAi KK	Control GD	UAS-beat-VI RNAi GD
155.487	197.304	172.872	109.447
241.027	155.027	108.457	204.998
201.41	137.629	132.884	204.436
180.598	214.449	223.973	231.352
201.664	139.447	165.988	160.649
189.228	233.502	212.652	213.892
184.875	127.954	249.838	182.116
215.97	159.55	318.429	132.279
276.391	197.732	259.18	182.104
168.778	236.141	267.565	240.351
153.132	149.418	192.751	162.44
169.668	166.916	196.652	241.668
246.067		219.195
		208.589

## Sheet: Ext Fig. 10g
Control dorsal	UAS-beat-VI Dorsal	Control central	UAS-beat-VI Central	Control ventral	UAS-beat-VI Ventral
22.9	18.6	15.7	17.2	14.8	18.3
19.1	17.2	14.8	22.4	9.14	18
16.9	16.9	21.6	20.3	19	21.9
18.7	14.6	17	19.2	15.1	16.9
19.4	14.9	17.7	23	11	20.2
18.4	18.2	12.7	16.7	11.8	20.1
20.7	13.1	20.1	20.7	11.4	14.2
22.1	15	19.5	18.6	12.4	13.9
14.5	21	18.7	22.5	9.89	14
16.4	17.9	26.6	16.3	7.41	9.21
19	15.6	20.5	23.5	11.4	17.6
14.3	14.9	20.2	21	13.4	14.9
	17.1	23.4	19.2	7.4	10.4
	21.2	18.6	14.4	7.4	16.7
	14.4			17	8.87
				9.17
