# Supplementary material for: Molecular gradients shape synaptic specificity of a visuomotor transformation
Source: Nature. 2025 Jun 4;644(8076):453–62. doi: 10.1038/s41586-025-09037-4 (PMC12350164; doi:10.1038/s41586-025-09037-4)
Supplement: Supplementary file 4 — Source Data Figs. 1, 2, 3, 4, 5 and Source Data Extended Data Figs. 1, 2, 3, 4, 6, 7, 8, 9, 10, 11 [file 41586_2025_9037_MOESM4_ESM.zip › 2024-09-18368B-sf11.xlsx]

## Sheet: Ext. Fig. 11c
angle	group	pos	deltaF	sem
0	BeatVI	16	0.040294	0.0131651
15	BeatVI	16	0.043857	0.0146812
30	BeatVI	16	0.0466103	0.0163216
45	BeatVI	16	0.0371906	0.01126
60	BeatVI	16	0.0443429	0.0182579
75	BeatVI	16	0.0362618	0.0129251
90	BeatVI	16	0.0282745	0.0110499
105	BeatVI	16	0.0399287	0.015976
120	BeatVI	16	0.0424862	0.0171724
135	BeatVI	16	0.0380522	0.0127147
150	BeatVI	16	0.0316238	0.0127004
165	BeatVI	16	0.0451484	0.017995
180	BeatVI	16	0.0388221	0.0165986
195	BeatVI	16	0.0300217	0.0119385
210	BeatVI	16	0.0321603	0.0139877
225	BeatVI	16	0.0193884	0.00500136
240	BeatVI	16	0.0241884	0.00904855
255	BeatVI	16	0.0209372	0.00837213
270	BeatVI	16	0.0243525	0.00873164
285	BeatVI	16	0.0185645	0.00590203
300	BeatVI	16	0.0294749	0.0121935
315	BeatVI	16	0.0274149	0.00792352
330	BeatVI	16	0.0260042	0.00723022
345	BeatVI	16	0.040334	0.015643
0	BeatVI	40	0.0454637	0.00791849
15	BeatVI	40	0.0330362	0.00639387
30	BeatVI	40	0.03307	0.00616862
45	BeatVI	40	0.0258082	0.00479983
60	BeatVI	40	0.039639	0.00720417
75	BeatVI	40	0.0457541	0.00790768
90	BeatVI	40	0.0507759	0.00950303
105	BeatVI	40	0.0362959	0.00751026
120	BeatVI	40	0.031864	0.00936614
135	BeatVI	40	0.0348111	0.0069795
150	BeatVI	40	0.0277125	0.00416827
165	BeatVI	40	0.0383195	0.00853481
180	BeatVI	40	0.0343615	0.00695175
195	BeatVI	40	0.0310896	0.00505064
210	BeatVI	40	0.0411397	0.00626234
225	BeatVI	40	0.0241658	0.00471115
240	BeatVI	40	0.0254083	0.00420861
255	BeatVI	40	0.03208	0.00747317
270	BeatVI	40	0.0361537	0.0067682
285	BeatVI	40	0.0225013	0.00544607
300	BeatVI	40	0.0283854	0.00531277
315	BeatVI	40	0.0230603	0.00409128
330	BeatVI	40	0.0261866	0.00544862
345	BeatVI	40	0.0303208	0.00730989
0	ctrl	16	0.0333541	0.00722328
15	ctrl	16	0.0273794	0.00502607
30	ctrl	16	0.0235173	0.0046124
45	ctrl	16	0.0188785	0.00328727
60	ctrl	16	0.0192874	0.00225145
75	ctrl	16	0.0185517	0.00159363
90	ctrl	16	0.0192326	0.00267827
105	ctrl	16	0.0199701	0.00342754
120	ctrl	16	0.0256671	0.00567347
135	ctrl	16	0.0139187	0.00123834
150	ctrl	16	0.0263626	0.00780097
165	ctrl	16	0.03039	0.0100441
180	ctrl	16	0.0251091	0.00480533
195	ctrl	16	0.0266622	0.00547749
210	ctrl	16	0.0391017	0.015011
225	ctrl	16	0.0279342	0.00411924
240	ctrl	16	0.0440126	0.00622586
255	ctrl	16	0.0385783	0.00567142
270	ctrl	16	0.0278184	0.00442852
285	ctrl	16	0.0294125	0.00393438
300	ctrl	16	0.0409554	0.00732163
315	ctrl	16	0.0401494	0.0056217
330	ctrl	16	0.027405	0.00457653
345	ctrl	16	0.0444227	0.00747104
0	ctrl	40	0.0546349	0.0038002
15	ctrl	40	0.0327724	0.00389953
30	ctrl	40	0.0302964	0.00548867
45	ctrl	40	0.0242278	0.00231214
60	ctrl	40	0.0241969	0.0013897
75	ctrl	40	0.0303612	0.00390489
90	ctrl	40	0.0222708	0.00274435
105	ctrl	40	0.0221727	0.00245576
120	ctrl	40	0.0241978	0.00253666
135	ctrl	40	0.0199178	0.00154945
150	ctrl	40	0.0212279	0.00207266
165	ctrl	40	0.021381	0.00302087
180	ctrl	40	0.0195893	0.00233015
195	ctrl	40	0.0241621	0.00271084
210	ctrl	40	0.019144	0.00230539
225	ctrl	40	0.0259007	0.00131041
240	ctrl	40	0.0324523	0.0017074
255	ctrl	40	0.0395617	0.00371273
270	ctrl	40	0.0374365	0.00330933
285	ctrl	40	0.0397805	0.00259767
300	ctrl	40	0.0498861	0.0064993
315	ctrl	40	0.0336954	0.00194152
330	ctrl	40	0.0507382	0.00432058
345	ctrl	40	0.0512545	0.00627135
0	RNAi	16	0.0559267	0.0098207
15	RNAi	16	0.0376566	0.00542976
30	RNAi	16	0.0285594	0.0048851
45	RNAi	16	0.0235799	0.00341518
60	RNAi	16	0.028109	0.00828036
75	RNAi	16	0.0207138	0.00214503
90	RNAi	16	0.0165873	0.00153893
105	RNAi	16	0.0154805	0.00211469
120	RNAi	16	0.0176325	0.00146311
135	RNAi	16	0.0192122	0.00330207
150	RNAi	16	0.0152318	0.0018907
165	RNAi	16	0.0233045	0.00404136
180	RNAi	16	0.0206309	0.00249855
195	RNAi	16	0.0192195	0.002825
210	RNAi	16	0.0176979	0.00264768
225	RNAi	16	0.0169348	0.00179895
240	RNAi	16	0.0250918	0.00529072
255	RNAi	16	0.028791	0.00408795
270	RNAi	16	0.0263267	0.003079
285	RNAi	16	0.030198	0.00374476
300	RNAi	16	0.046903	0.0120351
315	RNAi	16	0.0419565	0.00614695
330	RNAi	16	0.0343947	0.00373419
345	RNAi	16	0.0534495	0.00684592
0	RNAi	40	0.0311991	0.00444155
15	RNAi	40	0.0238878	0.00420612
30	RNAi	40	0.0239421	0.00568194
45	RNAi	40	0.0247689	0.00447975
60	RNAi	40	0.0218858	0.00380479
75	RNAi	40	0.0274507	0.00599855
90	RNAi	40	0.0129747	0.00177279
105	RNAi	40	0.0250215	0.00572191
120	RNAi	40	0.0169419	0.00296079
135	RNAi	40	0.0168374	0.00205185
150	RNAi	40	0.01531	0.00195053
165	RNAi	40	0.0166984	0.00228884
180	RNAi	40	0.0168906	0.00183622
195	RNAi	40	0.0159913	0.00243068
210	RNAi	40	0.0157792	0.00248898
225	RNAi	40	0.0164322	0.00325064
240	RNAi	40	0.0161476	0.00219778
255	RNAi	40	0.025232	0.00508583
270	RNAi	40	0.020115	0.00217801
285	RNAi	40	0.0204711	0.00301349
300	RNAi	40	0.0229792	0.00346233
315	RNAi	40	0.0219058	0.00386482
330	RNAi	40	0.0136761	0.00211414
345	RNAi	40	0.0210389	0.00315912

## Sheet: Ext. Fig. 11d
angle	group	cond	deltaF	sem
0	BeatVI	dorsal	0.0449292	0.00732646
15	BeatVI	dorsal	0.046959	0.00761404
30	BeatVI	dorsal	0.0471992	0.00890191
45	BeatVI	dorsal	0.0388645	0.0062438
60	BeatVI	dorsal	0.04233	0.00808629
75	BeatVI	dorsal	0.0427439	0.00702548
90	BeatVI	dorsal	0.0396869	0.00698455
105	BeatVI	dorsal	0.043137	0.00810852
120	BeatVI	dorsal	0.0493297	0.00960228
135	BeatVI	dorsal	0.0387577	0.00623651
150	BeatVI	dorsal	0.0398191	0.00958516
165	BeatVI	dorsal	0.046355	0.00755211
180	BeatVI	dorsal	0.0548304	0.0108989
195	BeatVI	dorsal	0.0462003	0.00814568
210	BeatVI	dorsal	0.0422169	0.00970387
225	BeatVI	dorsal	0.0376214	0.00763433
240	BeatVI	dorsal	0.0379356	0.00717895
255	BeatVI	dorsal	0.0383786	0.00743013
270	BeatVI	dorsal	0.0415336	0.00800741
285	BeatVI	dorsal	0.0345827	0.00859224
300	BeatVI	dorsal	0.0417538	0.00829785
315	BeatVI	dorsal	0.0354007	0.00589462
330	BeatVI	dorsal	0.0348656	0.00590784
345	BeatVI	dorsal	0.0444595	0.00771308
0	BeatVI	ventral	0.0407336	0.00534568
15	BeatVI	ventral	0.0395018	0.00590249
30	BeatVI	ventral	0.038019	0.00633647
45	BeatVI	ventral	0.0300871	0.00437621
60	BeatVI	ventral	0.0348436	0.0060264
75	BeatVI	ventral	0.0374014	0.00582123
90	BeatVI	ventral	0.0404404	0.00670478
105	BeatVI	ventral	0.03096	0.00561986
120	BeatVI	ventral	0.0321432	0.00617396
135	BeatVI	ventral	0.0281311	0.00506944
150	BeatVI	ventral	0.0273084	0.00526243
165	BeatVI	ventral	0.0324877	0.00640487
180	BeatVI	ventral	0.0315085	0.00481236
195	BeatVI	ventral	0.0285865	0.00351757
210	BeatVI	ventral	0.0328121	0.0047274
225	BeatVI	ventral	0.0270023	0.00389737
240	BeatVI	ventral	0.0301575	0.00669631
255	BeatVI	ventral	0.0339508	0.00567512
270	BeatVI	ventral	0.0418837	0.00797813
285	BeatVI	ventral	0.0310834	0.0061591
300	BeatVI	ventral	0.0278166	0.00424795
315	BeatVI	ventral	0.029849	0.00498575
330	BeatVI	ventral	0.0320278	0.00549287
345	BeatVI	ventral	0.0343806	0.00503807
0	ctrl	dorsal	0.0445525	0.0064455
15	ctrl	dorsal	0.0386867	0.00475945
30	ctrl	dorsal	0.0415862	0.00818041
45	ctrl	dorsal	0.0336664	0.00446215
60	ctrl	dorsal	0.0414675	0.0107224
75	ctrl	dorsal	0.0361767	0.00654746
90	ctrl	dorsal	0.0381296	0.00879287
105	ctrl	dorsal	0.0430409	0.0112062
120	ctrl	dorsal	0.0446904	0.0110282
135	ctrl	dorsal	0.0324854	0.00740023
150	ctrl	dorsal	0.0381902	0.00822015
165	ctrl	dorsal	0.0403262	0.00938871
180	ctrl	dorsal	0.0376289	0.00701577
195	ctrl	dorsal	0.0333546	0.00517429
210	ctrl	dorsal	0.0413962	0.00908236
225	ctrl	dorsal	0.0330749	0.00475457
240	ctrl	dorsal	0.0446749	0.0062613
255	ctrl	dorsal	0.0425265	0.00574232
270	ctrl	dorsal	0.0368413	0.00687061
285	ctrl	dorsal	0.0369212	0.00553891
300	ctrl	dorsal	0.0400119	0.00515085
315	ctrl	dorsal	0.0409796	0.00544898
330	ctrl	dorsal	0.0380035	0.00443145
345	ctrl	dorsal	0.0461818	0.00684034
0	ctrl	ventral	0.062816	0.00807268
15	ctrl	ventral	0.0565288	0.00854835
30	ctrl	ventral	0.0494016	0.0089931
45	ctrl	ventral	0.0433303	0.00750887
60	ctrl	ventral	0.0504309	0.00725108
75	ctrl	ventral	0.0440091	0.00600499
90	ctrl	ventral	0.0429208	0.00669335
105	ctrl	ventral	0.0347822	0.00569162
120	ctrl	ventral	0.0347814	0.00535789
135	ctrl	ventral	0.0275274	0.00261123
150	ctrl	ventral	0.0270344	0.0032412
165	ctrl	ventral	0.0268138	0.00430248
180	ctrl	ventral	0.0240566	0.00278235
195	ctrl	ventral	0.0209437	0.00185969
210	ctrl	ventral	0.0206367	0.0020099
225	ctrl	ventral	0.022855	0.00265951
240	ctrl	ventral	0.0273245	0.00298254
255	ctrl	ventral	0.0378994	0.00567377
270	ctrl	ventral	0.0429914	0.00599671
285	ctrl	ventral	0.0429628	0.00564627
300	ctrl	ventral	0.0464324	0.00674557
315	ctrl	ventral	0.0507942	0.0079173
330	ctrl	ventral	0.0542314	0.00762225
345	ctrl	ventral	0.0617126	0.00824139
0	RNAi	dorsal	0.0531575	0.00702894
15	RNAi	dorsal	0.0397799	0.00504561
30	RNAi	dorsal	0.0378813	0.00553567
45	RNAi	dorsal	0.0296143	0.00427307
60	RNAi	dorsal	0.0363336	0.00727601
75	RNAi	dorsal	0.0343798	0.00616922
90	RNAi	dorsal	0.0280706	0.00481234
105	RNAi	dorsal	0.0314262	0.00529195
120	RNAi	dorsal	0.024694	0.00459542
135	RNAi	dorsal	0.0241734	0.00511205
150	RNAi	dorsal	0.029599	0.0077713
165	RNAi	dorsal	0.0314109	0.00619564
180	RNAi	dorsal	0.0281144	0.00609437
195	RNAi	dorsal	0.0277832	0.00567109
210	RNAi	dorsal	0.0290168	0.00700035
225	RNAi	dorsal	0.030583	0.0082191
240	RNAi	dorsal	0.0357469	0.00876194
255	RNAi	dorsal	0.0399024	0.00921479
270	RNAi	dorsal	0.0372398	0.00701692
285	RNAi	dorsal	0.0352596	0.00645775
300	RNAi	dorsal	0.0479935	0.0113378
315	RNAi	dorsal	0.0409533	0.0059767
330	RNAi	dorsal	0.0425112	0.00706914
345	RNAi	dorsal	0.0529934	0.00743155
0	RNAi	ventral	0.0478312	0.015138
15	RNAi	ventral	0.0330739	0.00641931
30	RNAi	ventral	0.0306593	0.00613682
45	RNAi	ventral	0.0259746	0.00420054
60	RNAi	ventral	0.0190461	0.00252606
75	RNAi	ventral	0.0229622	0.00354705
90	RNAi	ventral	0.0204671	0.00357214
105	RNAi	ventral	0.0169813	0.00430292
120	RNAi	ventral	0.0222845	0.0034261
135	RNAi	ventral	0.0211763	0.00259482
150	RNAi	ventral	0.0202345	0.00246111
165	RNAi	ventral	0.0234306	0.00397469
180	RNAi	ventral	0.0161351	0.00356841
195	RNAi	ventral	0.0224638	0.00290787
210	RNAi	ventral	0.0207329	0.00233327
225	RNAi	ventral	0.0190714	0.00276736
240	RNAi	ventral	0.023436	0.00329139
255	RNAi	ventral	0.0317644	0.00586717
270	RNAi	ventral	0.0372845	0.0157181
285	RNAi	ventral	0.0317265	0.00476114
300	RNAi	ventral	0.0382017	0.0103856
315	RNAi	ventral	0.0487945	0.0183603
330	RNAi	ventral	0.0357598	0.0113147
345	RNAi	ventral	0.0425576	0.0143347
