# Supplementary material for: Molecular gradients shape synaptic specificity of a visuomotor transformation
Source: Nature. 2025 Jun 4;644(8076):453–62. doi: 10.1038/s41586-025-09037-4 (PMC12350164; doi:10.1038/s41586-025-09037-4)
Supplement: Supplementary file 4 — Source Data Figs. 1, 2, 3, 4, 5 and Source Data Extended Data Figs. 1, 2, 3, 4, 6, 7, 8, 9, 10, 11 [file 41586_2025_9037_MOESM4_ESM.zip › 2024-09-18368B-sf4.xlsx]

## Sheet: Ext. Fig. 4c
brain48	beatVI48	dpr1748
1	3	3
1	0	6
1	1	10
1	3	5
1	3	1
1	1	2
1	2	3
1	0	4
1	0	0
1	11	7
1	0	5
1	1	10
1	0	5
1	0	0
1	1	6
1	4	3
1	0	4
1	14	3
1	7	0
1	1	5
1	2	15
1	3	4
1	2	5
1	1	5
1	3	2
1	0	9
1	0	1
1	15	2
1	2	9
1	1	4
1	3	11
1	2	5
1	0	8
1	4	0
1	3	4
1	1	3
1	2	3
1	0	1
1	1	2
1	5	1
1	7	5
1	12	3
1	0	5
1	0	3
1	0	6
1	2	4
1	0	5
1	5	0
1	0	5
1	5	1
1	2	2
1	4	2
1	3	5
1	3	2
1	2	4
1	2	5
1	0	3
1	3	2
1	3	2
1	1	5
1	0	10
1	3	2
1	2	9
1	2	2
1	2	8
1	8	6
1	2	4
1	3	7
1	3	4
1	2	7
1	4	1
1	1	2
1	2	8
1	2	5
1	1	5
1	9	5
1	1	10
1	4	2
2	12	0
2	3	2
2	2	2
2	2	5
2	3	0
2	0	2
2	4	2
2	0	3
2	2	5
2	1	4
2	1	2
2	0	7
2	3	3
2	1	3
2	8	3
2	5	3
2	2	4
2	4	7
2	1	4
2	1	4
2	13	2
2	2	3
2	1	11
2	1	0
2	2	0
2	2	1
2	13	5
2	3	2
2	1	2
2	6	3
2	1	0
2	5	0
2	5	0
2	0	1
2	1	4
2	1	7
2	3	5
2	3	4
2	1	1
2	1	4
2	3	0
2	2	1
2	4	4
2	0	4
2	2	6
2	2	4
2	0	5
2	0	5
2	2	1
2	2	10
2	4	2
2	16	0
2	0	6
2	1	3
2	0	1
2	6	2
2	2	4
2	5	2
2	4	2
2	3	6
2	4	1
2	1	0
2	3	5
2	4	0
2	2	0
2	4	5
2	4	2
2	4	2
2	1	2
2	5	7
2	0	8
2	4	2
2	1	2
2	2	13
2	1	3
2	0	4
3	3	1
3	1	4
3	3	1
3	1	5
3	1	0
3	1	1
3	3	0
3	1	1
3	1	0
3	1	5
3	1	3
3	0	3
3	1	1
3	5	0
3	1	1
3	1	0
3	4	1
3	1	4
3	4	2
3	1	0
3	0	3
3	0	0
3	1	3
3	1	0
3	1	1
3	1	4
3	0	2
3	1	3
3	1	3
3	0	3
3	2	1
3	3	2
3	5	2
3	2	5
3	2	4
3	1	1
3	6	1
3	3	2
3	1	4
3	6	0
3	3	0
3	3	0
3	3	1
3	3	0
3	7	4
3	4	2
3	1	2
3	3	4
3	1	2
3	0	4
3	1	3
3	5	0
3	4	0
3	0	2
3	5	1
3	3	0
3	9	3
3	3	1
3	0	4
4	3	3
4	0	8
4	1	2
4	1	11
4	3	5
4	3	1
4	1	3
4	2	4
4	0	4
4	11	8
4	0	5
4	1	15
4	0	5
4	1	8
4	5	5
4	0	5
4	16	3
4	9	0
4	1	7
4	2	18
4	4	5
4	3	6
4	1	6
4	3	2
4	0	13
4	0	1
4	16	3
4	3	9
4	1	4
4	3	12
4	3	5
4	0	8
4	4	0
4	3	5
4	1	3
4	8	1
4	8	5
4	12	3
4	0	5
4	1	3
4	0	6
4	2	4
4	0	6
4	6	0
4	1	5
4	5	2
4	4	2
4	3	5
4	0	3
4	3	5
4	5	2
4	1	5
4	1	11
4	2	11
4	2	11
4	8	7
4	2	4
4	3	8
4	5	1
4	1	2
4	2	10
4	2	5
4	1	6
4	10	5
4	1	12
5	2	5
5	5	4
5	1	7
5	1	8
5	6	4
5	0	6
5	2	5
5	2	11
5	2	4
5	4	5
5	1	2
5	2	1
5	1	2
5	3	6
5	3	1
5	2	0
5	1	5
5	5	3
5	9	2
5	0	6
5	0	2
5	4	4
5	3	5
5	1	4
5	2	3
5	5	2
5	3	3
5	11	1
5	17	4
5	10	2
5	7	6
5	16	4
5	11	1
5	0	2
5	6	2
5	5	3
5	7	2
5	1	4
5	0	1
5	0	3
5	2	4
5	10	5
5	2	2
5	12	3
5	1	3
5	10	4
5	1	2
5	3	26
5	1	2
5	8	1
5	4	6
5	0	7
5	2	1
5	9	0
5	1	5
5	0	3
5	4	9
5	1	4
5	1	3
5	0	5
5	0	7
5	1	4
5	2	18
5	3	1
6	6	5
6	4	11
6	5	3
6	8	17
6	4	14
6	4	10
6	10	4
6	6	7
6	8	4
6	3	17
6	2	23
6	7	1
6	8	4
6	2	17
6	5	4
6	5	9
6	4	5
6	5	12
6	7	13
6	5	13
6	8	4
6	8	17
6	4	22
6	3	8
6	2	8
6	7	5
6	12	6
6	10	4
6	15	11
6	5	27
6	6	1
6	8	5
6	8	2
6	9	4
6	4	8
6	6	6
6	7	3
6	4	10
6	3	3
6	4	12
6	12	8
6	3	9
6	4	12
6	1	19
6	5	9
6	3	28
6	4	17
6	2	8
6	3	9
6	1	33
6	1	11
7	6	5
7	4	10
7	5	1
7	6	15
7	4	10
7	4	8
7	9	3
7	5	5
7	5	5
7	5	24
7	6	4
7	3	5
7	5	12
7	8	2
7	8	10
7	3	13
7	2	17
7	2	1
7	7	1
7	8	3
7	2	11
7	5	3
7	5	7
7	4	2
7	5	8
7	7	11
7	5	10
7	6	4
7	8	12
7	4	16
7	3	4
7	2	8
7	7	4
7	11	6
7	10	3
7	14	9
7	5	21
7	6	1
7	7	4
7	7	1
7	9	3
7	3	8
7	6	2
7	7	3
7	3	8
7	3	3
7	4	13
7	11	3
7	4	11
7	1	14
7	5	4
7	2	21
7	2	12
7	2	8
7	1	29
7	1	7

## Sheet: Ext. Fig. 4e
dpr13 puncta count
Dorsal LPLC2	Ventral LPLC2
43	14
56	22
36	9
40	15
65	21

## Sheet: Ext. Fig. 4f
beat-VI puncta count
Dorsal LPLC2	Ventral LPLC2
52	19
40	7
39	11
35	18
33	6

## Sheet: Ext. Fig. 4g
		dpr13 puncta count
	UAS-Control			UAS-dpr13
Dorsal LPLC2	Ventral LPLC2		Dorsal LPLC2	Ventral LPLC2
33	8		75	43
53	17		66	41
62	15		65	49
48	13		79	39
55	14		69	43
44	19		63	42
56	12		70	36
				37

## Sheet: Ext. Fig. 4h
			beat-VI puncta count
		UAS-Control			UAS-beat-VI
	Dorsal LPLC2	Ventral LPLC2		Dorsal LPLC2	Ventral LPLC2
	34	5		59	39
	38	14		64	51
	35	16		73	45
	44	13		63	56
	32	8		60	46
	29	11		62	38
	31	14		58	33
		6		67
		7

## Sheet: Ext. Fig 4j
Dpr13	mean gray value
background	7.745
dorsal	26.092	18.347
ventral	15.885	8.14
background	12.778
dorsal	42.663	29.885
ventral	32.032	19.254
background	13.002
dorsal	37.552	24.55
ventral	22.663	9.661
background	14.475
dorsal	34.75	20.275
ventral	24.58	10.105
background	12.251
dorsal	40.088	27.837
ventral	25.738	13.487

## Sheet: Ext. Fig. 4l
Beat-VI	mean gray value
background	3.772
dorsal	19.381	15.609
ventral	10.978	7.206
background	10.823
dorsal	34.166	23.343
ventral	20.576	9.753
background	11.079
dorsal	34.083	23.004
ventral	20.744	9.665
background	5.866
dorsal	21.697	15.831
ventral	13.661	7.795
background	12.878
dorsal	33.478	20.6
ventral	21.023	8.145
