# Supplementary material for: Molecular gradients shape synaptic specificity of a visuomotor transformation
Source: Nature. 2025 Jun 4;644(8076):453–62. doi: 10.1038/s41586-025-09037-4 (PMC12350164; doi:10.1038/s41586-025-09037-4)
Supplement: Supplementary file 4 — Source Data Figs. 1, 2, 3, 4, 5 and Source Data Extended Data Figs. 1, 2, 3, 4, 6, 7, 8, 9, 10, 11 [file 41586_2025_9037_MOESM4_ESM.zip › 2024-09-18368B-sf6.xlsx]

## Sheet: Ext. Fig. 6g
Control	dpr13null
165.873	93.504
73.469	163.29
237.825	85.597
164.557	151.666
109.979	111.067
125.972	202.055
168.641	156.118
177.1	219.242
91.086	131.024
176.034	73.8681
232.125	78.457
213.31	143.836
137.374	194.641
98.5788

## Sheet: Ext. Fig. 6l
Control	UAS-DIP-ε
0.714286	4.57303
0.684932	5.83908
0.892857	5.25275
1.48485	6.07937
