# Supplementary material for: Molecular gradients shape synaptic specificity of a visuomotor transformation
Source: Nature. 2025 Jun 4;644(8076):453–62. doi: 10.1038/s41586-025-09037-4 (PMC12350164; doi:10.1038/s41586-025-09037-4)
Supplement: Supplementary file 4 — Source Data Figs. 1, 2, 3, 4, 5 and Source Data Extended Data Figs. 1, 2, 3, 4, 6, 7, 8, 9, 10, 11 [file 41586_2025_9037_MOESM4_ESM.zip › 2024-09-18368B-sf7.xlsx]

## Sheet: Ext. Fig. 7d-f
	Control					dpr13null				Connectome (hemibrain)
sample	total # of Brp puncta	# of Brp puncta overlapping with the GF	ratio		sample	total # of Brp puncta	# of Brp puncta overlapping with the GF	ratio		total # of LPLC2-GF synapses	1471
7	152	12	0.0789474		6	157	17	0.10828		avg per LPLC2 neuron	17.31
8	130	9	0.0692308		7	181	14	0.0773481		total # of LPLC presynaptic sites	19080
6	157	16	0.101911		8	169	15	0.0887574		avg ratio of GF/total presynaptic sites	0.0770964
5	165	17	0.10303		9	186	19	0.102151
4	177	13	0.0734463		5	151	11	0.0728477
3	172	16	0.0930233		4	145	19	0.131034
2	191	15	0.078534		3	168	18	0.107143
1	175	16	0.0914286		2	167	16	0.0958084
	164.875		0.0861939		1	139	11	0.0791367
						163.25		0.095834
	UAS-Control					GF>UAS-DIP-e RNAi
sample	total # of Brp puncta	# of Brp puncta overlapping with the GF	ratio		sample	total # of Brp puncta	# of Brp puncta overlapping with the GF	ratio
1	167	14	0.0838323		1	159	7	0.0440252
2	151	13	0.0860927		2	143	5	0.034965
3	142	9	0.0633803		3	158	4	0.0253165
4	156	16	0.102564		4	144	4	0.0277778
5	165	19	0.115152		5	135	9	0.0666667
6	159	18	0.113208		6	146	4	0.0273973
7	160	10	0.0625		7	149	10	0.0671141
8	158	17	0.107595		8	159	3	0.0188679
	157.25		0.0917904		9	161	2	0.0124224
						150.444		0.0360614
