# Supplementary material for: Molecular gradients shape synaptic specificity of a visuomotor transformation
Source: Nature. 2025 Jun 4;644(8076):453–62. doi: 10.1038/s41586-025-09037-4 (PMC12350164; doi:10.1038/s41586-025-09037-4)
Supplement: Supplementary file 4 — Source Data Figs. 1, 2, 3, 4, 5 and Source Data Extended Data Figs. 1, 2, 3, 4, 6, 7, 8, 9, 10, 11 [file 41586_2025_9037_MOESM4_ESM.zip › 2024-09-18368B-sf8.xlsx]

## Sheet: Ext. Fig 8c
	controls vs DIP-εnull
	controls					DIP-enull
	r/v = 10 ms	r/v = 20 ms	r/v = 40 ms	r/v = 80 ms		r/v = 10 ms	r/v = 20 ms	r/v = 40 ms	r/v = 80 ms
	7.12294	5.42773	6.7219	2.33598		1.37198	1.3721	2.00898	1.71888
	5.05169	6.98911	9.51893	9.34835		5.47644	4.16188	2.41478	4.99112
	4.54512	5.93772	4.32417	2.30643		4.02896	3.53504	3.44417	2.2522
	4.35082	4.76819	3.98739	3.63732		6.73078	8.7765	5.76388	6.573
	4.43501	4.33795	3.89572	2.89722		3.54711	3.22005	3.74625	3.24925
						2.09572	2.4444	1.80412	2.06563
						3.40562	4.37233	3.9335	3.24771

## Sheet: Ext. Fig. 8d
	control vs DIP-ε RNAi
	controls					DIP-ε-RNAi
	r/v = 10 ms	r/v = 20 ms	r/v = 40 ms	r/v = 80 ms		r/v = 10 ms	r/v = 20 ms	r/v = 40 ms	r/v = 80 ms
	5.33443	4.06035	3.42739	2.06137		5.29074	4.01729	3.00018	2.3038
	4.43909	5.29983	5.03201	4.51205		2.94157	3.31255	2.45023	1.74083
	4.82466	3.84615	2.98726	2.57598		1.07354	2.10556	3.09036	1.99567
	3.0883	6.32045	7.14598	6.13308		3.49236	3.33597	1.7804	0.859008
	4.62513	4.13303	3.44925	2.29405		4.03001	3.55928	2.21227	1.64888
