# Supplementary material for: Molecular gradients shape synaptic specificity of a visuomotor transformation
Source: Nature. 2025 Jun 4;644(8076):453–62. doi: 10.1038/s41586-025-09037-4 (PMC12350164; doi:10.1038/s41586-025-09037-4)
Supplement: Supplementary file 4 — Source Data Figs. 1, 2, 3, 4, 5 and Source Data Extended Data Figs. 1, 2, 3, 4, 6, 7, 8, 9, 10, 11 [file 41586_2025_9037_MOESM4_ESM.zip › 2024-09-18368B-sf9.xlsx]

## Sheet: Ext. Fig 9a
takeoff duration	genotype	elevation		DL
13.5	DL	0		elevation	n number	total number of trials	takeoff %
13.8333	DL	0		0	72	387	18.6047
14.5	DL	0		45	68	229	29.6943
7.66667	DL	0		77	78	342	22.807
12.5	DL	0
9.83333	DL	0		DIP-enull
8.16667	DL	0		elevation	n number	total number of trials	takeoff %
10.5	DL	0		0	63	440	14.3182
11.3333	DL	0		45	73	392	18.6224
19	DL	0		77	64	596	10.7383
9.33333	DL	0
22	DL	0
8.5	DL	0
12.6667	DL	0
11.1667	DL	0
15.6667	DL	0
11.6667	DL	0
19.1667	DL	0
15.6667	DL	0
11	DL	0
11.1667	DL	0
7.5	DL	0
13.3333	DL	0
5.83333	DL	0
10.8333	DL	0
10.8333	DL	0
19	DL	0
12.5	DL	0
9.16667	DL	0
8.5	DL	0
10	DL	0
11.8333	DL	0
8.5	DL	0
8	DL	0
18.8333	DL	0
20.3333	DL	0
14.3333	DL	0
10.8333	DL	0
10	DL	0
10	DL	0
15.5	DL	0
19.8333	DL	0
14	DL	0
5.33333	DL	0
18.3333	DL	0
3.83333	DL	0
10.5	DL	0
9.83333	DL	0
15.1667	DL	0
15.3333	DL	0
18.3333	DL	0
7.5	DL	0
8	DL	0
11.6667	DL	0
15.1667	DL	0
19.3333	DL	0
16.6667	DL	0
7.16667	DL	0
7.66667	DL	0
14.8333	DL	0
11.6667	DL	0
13.3333	DL	0
9	DL	0
19.8333	DL	0
9.83333	DL	0
28.5	DL	0
12.5	DL	0
15	DL	0
5.5	DL	0
9.83333	DL	0
9.33333	DL	0
4.33333	DL	0
11.5	DL	45
26.6667	DL	45
13.6667	DL	45
10.3333	DL	45
9.16667	DL	45
11.1667	DL	45
12.8333	DL	45
19.3333	DL	45
10.8333	DL	45
8.33333	DL	45
8.33333	DL	45
8	DL	45
10	DL	45
13.3333	DL	45
8.5	DL	45
9.5	DL	45
15	DL	45
11	DL	45
20	DL	45
3.83333	DL	45
6.33333	DL	45
7.66667	DL	45
15.8333	DL	45
3.83333	DL	45
11.6667	DL	45
8	DL	45
13.3333	DL	45
11.5	DL	45
9.5	DL	45
10.5	DL	45
7.5	DL	45
13.5	DL	45
12.3333	DL	45
9.16667	DL	45
11.6667	DL	45
11.6667	DL	45
6	DL	45
8.33333	DL	45
20.5	DL	45
8.5	DL	45
11.1667	DL	45
8.33333	DL	45
12.1667	DL	45
7.5	DL	45
17	DL	45
13.3333	DL	45
12.6667	DL	45
10.6667	DL	45
8.5	DL	45
25	DL	45
10.8333	DL	45
7	DL	45
10	DL	45
6.33333	DL	45
11.6667	DL	45
7.33333	DL	45
9	DL	45
4.5	DL	45
14.6667	DL	45
6.16667	DL	45
10	DL	45
8.16667	DL	45
9.16667	DL	45
14.3333	DL	45
6.5	DL	45
7.66667	DL	45
13.3333	DL	45
5.83333	DL	45
11.6667	DL	77
9.83333	DL	77
12.8333	DL	77
9.5	DL	77
18.3333	DL	77
11.6667	DL	77
11.6667	DL	77
13.3333	DL	77
13.1667	DL	77
15	DL	77
9.66667	DL	77
11.5	DL	77
16.5	DL	77
6	DL	77
6.66667	DL	77
4.66667	DL	77
26.6667	DL	77
10	DL	77
7.5	DL	77
4.83333	DL	77
5	DL	77
11.6667	DL	77
8.33333	DL	77
7	DL	77
5.83333	DL	77
12.1667	DL	77
6.33333	DL	77
7.83333	DL	77
8.5	DL	77
11.1667	DL	77
10	DL	77
6.5	DL	77
5	DL	77
4.83333	DL	77
11.6667	DL	77
3.66667	DL	77
16	DL	77
23.3333	DL	77
8	DL	77
6.66667	DL	77
13.3333	DL	77
13.3333	DL	77
6.83333	DL	77
11.6667	DL	77
8	DL	77
18.8333	DL	77
5.16667	DL	77
10.8333	DL	77
6.16667	DL	77
12.3333	DL	77
5	DL	77
10	DL	77
20.6667	DL	77
11.5	DL	77
8.33333	DL	77
11.8333	DL	77
13.3333	DL	77
11.6667	DL	77
8.33333	DL	77
9	DL	77
8.16667	DL	77
10	DL	77
9.83333	DL	77
17.3333	DL	77
5.5	DL	77
18.3333	DL	77
16.5	DL	77
12.3333	DL	77
7.66667	DL	77
15	DL	77
12.3333	DL	77
5.33333	DL	77
9	DL	77
7.66667	DL	77
10	DL	77
14	DL	77
9.5	DL	77
9.66667	DL	77
18	Dip-εnull	0
10.5	Dip-εnull	0
33.3333	Dip-εnull	0
20.8333	Dip-εnull	0
13.6667	Dip-εnull	0
16.8333	Dip-εnull	0
11.1667	Dip-εnull	0
9.5	Dip-εnull	0
14.1667	Dip-εnull	0
21.3333	Dip-εnull	0
12.1667	Dip-εnull	0
24.5	Dip-εnull	0
21	Dip-εnull	0
19.6667	Dip-εnull	0
24.6667	Dip-εnull	0
15	Dip-εnull	0
15	Dip-εnull	0
18.6667	Dip-εnull	0
17	Dip-εnull	0
10.5	Dip-εnull	0
27	Dip-εnull	0
19.3333	Dip-εnull	0
20	Dip-εnull	0
13.1667	Dip-εnull	0
12.8333	Dip-εnull	0
17.3333	Dip-εnull	0
22.1667	Dip-εnull	0
23.6667	Dip-εnull	0
24.3333	Dip-εnull	0
26.1667	Dip-εnull	0
20	Dip-εnull	0
16.5	Dip-εnull	0
30	Dip-εnull	0
25.1667	Dip-εnull	0
11.6667	Dip-εnull	0
15.3333	Dip-εnull	0
16.6667	Dip-εnull	0
13.3333	Dip-εnull	0
21.1667	Dip-εnull	0
13.5	Dip-εnull	0
25.3333	Dip-εnull	0
28.1667	Dip-εnull	0
16.8333	Dip-εnull	0
8.16667	Dip-εnull	0
13.5	Dip-εnull	0
11.8333	Dip-εnull	0
19.1667	Dip-εnull	0
15	Dip-εnull	0
17.8333	Dip-εnull	0
12.8333	Dip-εnull	0
13	Dip-εnull	0
15.6667	Dip-εnull	0
16.5	Dip-εnull	0
12.6667	Dip-εnull	0
8.33333	Dip-εnull	0
16.1667	Dip-εnull	0
19.1667	Dip-εnull	0
11.5	Dip-εnull	0
14	Dip-εnull	0
8.33333	Dip-εnull	0
15	Dip-εnull	0
15.8333	Dip-εnull	0
15	Dip-εnull	0
7.5	Dip-εnull	45
14.5	Dip-εnull	45
20.1667	Dip-εnull	45
12.3333	Dip-εnull	45
8.5	Dip-εnull	45
13	Dip-εnull	45
18.3333	Dip-εnull	45
12.8333	Dip-εnull	45
12.8333	Dip-εnull	45
10.6667	Dip-εnull	45
23.3333	Dip-εnull	45
16.6667	Dip-εnull	45
28.5	Dip-εnull	45
32.6667	Dip-εnull	45
33.1667	Dip-εnull	45
13.8333	Dip-εnull	45
11.6667	Dip-εnull	45
9	Dip-εnull	45
22.3333	Dip-εnull	45
10	Dip-εnull	45
17.1667	Dip-εnull	45
16	Dip-εnull	45
8.16667	Dip-εnull	45
10.1667	Dip-εnull	45
16.3333	Dip-εnull	45
19.6667	Dip-εnull	45
35.3333	Dip-εnull	45
43	Dip-εnull	45
14.6667	Dip-εnull	45
14.8333	Dip-εnull	45
12.5	Dip-εnull	45
11.6667	Dip-εnull	45
40.1667	Dip-εnull	45
14.5	Dip-εnull	45
21.3333	Dip-εnull	45
26.6667	Dip-εnull	45
15	Dip-εnull	45
16	Dip-εnull	45
9.83333	Dip-εnull	45
15	Dip-εnull	45
31.1667	Dip-εnull	45
23.1667	Dip-εnull	45
29	Dip-εnull	45
12	Dip-εnull	45
10	Dip-εnull	45
20.5	Dip-εnull	45
14.5	Dip-εnull	45
29.5	Dip-εnull	45
16.5	Dip-εnull	45
13.3333	Dip-εnull	45
21	Dip-εnull	45
12.6667	Dip-εnull	45
19	Dip-εnull	45
12.5	Dip-εnull	45
9.33333	Dip-εnull	45
9.66667	Dip-εnull	45
11.8333	Dip-εnull	45
14.1667	Dip-εnull	45
16.3333	Dip-εnull	45
16.6667	Dip-εnull	45
43.8333	Dip-εnull	45
12.6667	Dip-εnull	45
10.8333	Dip-εnull	45
13.1667	Dip-εnull	45
13.5	Dip-εnull	45
7	Dip-εnull	45
35	Dip-εnull	45
11	Dip-εnull	45
14.6667	Dip-εnull	45
7.33333	Dip-εnull	45
13.6667	Dip-εnull	45
11.8333	Dip-εnull	45
14.6667	Dip-εnull	45
15.5	Dip-εnull	77
20	Dip-εnull	77
30	Dip-εnull	77
14.3333	Dip-εnull	77
15	Dip-εnull	77
8.33333	Dip-εnull	77
11.3333	Dip-εnull	77
28	Dip-εnull	77
13.3333	Dip-εnull	77
22	Dip-εnull	77
15.6667	Dip-εnull	77
15.6667	Dip-εnull	77
8.33333	Dip-εnull	77
33	Dip-εnull	77
8.66667	Dip-εnull	77
8.33333	Dip-εnull	77
10.6667	Dip-εnull	77
14.1667	Dip-εnull	77
8.16667	Dip-εnull	77
14	Dip-εnull	77
12.8333	Dip-εnull	77
13.5	Dip-εnull	77
5.16667	Dip-εnull	77
43.5	Dip-εnull	77
38.3333	Dip-εnull	77
10.8333	Dip-εnull	77
13.5	Dip-εnull	77
8.5	Dip-εnull	77
17.8333	Dip-εnull	77
5.5	Dip-εnull	77
20.3333	Dip-εnull	77
10.3333	Dip-εnull	77
31.6667	Dip-εnull	77
13.3333	Dip-εnull	77
20.1667	Dip-εnull	77
15.3333	Dip-εnull	77
8.83333	Dip-εnull	77
14.1667	Dip-εnull	77
9	Dip-εnull	77
16	Dip-εnull	77
6	Dip-εnull	77
31.8333	Dip-εnull	77
17.8333	Dip-εnull	77
13	Dip-εnull	77
13.3333	Dip-εnull	77
4.83333	Dip-εnull	77
17.1667	Dip-εnull	77
7.83333	Dip-εnull	77
12	Dip-εnull	77
32.8333	Dip-εnull	77
29.8333	Dip-εnull	77
4.16667	Dip-εnull	77
9	Dip-εnull	77
21.5	Dip-εnull	77
12	Dip-εnull	77
11.6667	Dip-εnull	77
8.33333	Dip-εnull	77
9.16667	Dip-εnull	77
6.5	Dip-εnull	77
24.1667	Dip-εnull	77
12	Dip-εnull	77
9.5	Dip-εnull	77
16.1667	Dip-εnull	77
10.1667	Dip-εnull	77

## Sheet: Ext. Fig. 9b
takeoff duration	genotype	elevation		empty Gal4>DIP-e RNAi
11.5	GF-Gal4>DIP-e RNAi	0		elevation	n number	total number of trials	takeoff %
14.8333	GF-Gal4>DIP-e RNAi	0		0	92	207	44.4444
15.5	GF-Gal4>DIP-e RNAi	0		45	91	146	62.3288
9.16667	GF-Gal4>DIP-e RNAi	0		77	99	199	49.7487
28.5	GF-Gal4>DIP-e RNAi	0
9	GF-Gal4>DIP-e RNAi	0		GF-Gal4>DIP-e RNAi
19.5	GF-Gal4>DIP-e RNAi	0		elevation	n number	total number of trials	takeoff %
16.5	GF-Gal4>DIP-e RNAi	0		0	88	167	52.6946
13.8333	GF-Gal4>DIP-e RNAi	0		45	83	131	63.3588
13.1667	GF-Gal4>DIP-e RNAi	0		77	91	240	37.9167
9.33333	GF-Gal4>DIP-e RNAi	0
22.3333	GF-Gal4>DIP-e RNAi	0
15.5	GF-Gal4>DIP-e RNAi	0
10	GF-Gal4>DIP-e RNAi	0
11.6667	GF-Gal4>DIP-e RNAi	0
9.83333	GF-Gal4>DIP-e RNAi	0
12	GF-Gal4>DIP-e RNAi	0
6.5	GF-Gal4>DIP-e RNAi	0
11.8333	GF-Gal4>DIP-e RNAi	0
9.5	GF-Gal4>DIP-e RNAi	0
7.83333	GF-Gal4>DIP-e RNAi	0
7.5	GF-Gal4>DIP-e RNAi	0
6.5	GF-Gal4>DIP-e RNAi	0
9.66667	GF-Gal4>DIP-e RNAi	0
14	GF-Gal4>DIP-e RNAi	0
9.83333	GF-Gal4>DIP-e RNAi	0
8.33333	GF-Gal4>DIP-e RNAi	0
8	GF-Gal4>DIP-e RNAi	0
11	GF-Gal4>DIP-e RNAi	0
6.83333	GF-Gal4>DIP-e RNAi	0
9	GF-Gal4>DIP-e RNAi	0
18	GF-Gal4>DIP-e RNAi	0
13.8333	GF-Gal4>DIP-e RNAi	0
9	GF-Gal4>DIP-e RNAi	0
9.5	GF-Gal4>DIP-e RNAi	0
8.16667	GF-Gal4>DIP-e RNAi	0
6.16667	GF-Gal4>DIP-e RNAi	0
5.83333	GF-Gal4>DIP-e RNAi	0
5.16667	GF-Gal4>DIP-e RNAi	0
18.5	GF-Gal4>DIP-e RNAi	0
9.83333	GF-Gal4>DIP-e RNAi	0
12.8333	GF-Gal4>DIP-e RNAi	0
16.6667	GF-Gal4>DIP-e RNAi	0
7.16667	GF-Gal4>DIP-e RNAi	0
10.5	GF-Gal4>DIP-e RNAi	0
9	GF-Gal4>DIP-e RNAi	0
6.5	GF-Gal4>DIP-e RNAi	0
10	GF-Gal4>DIP-e RNAi	0
10.5	GF-Gal4>DIP-e RNAi	0
14.8333	GF-Gal4>DIP-e RNAi	0
8.33333	GF-Gal4>DIP-e RNAi	0
9	GF-Gal4>DIP-e RNAi	0
6.83333	GF-Gal4>DIP-e RNAi	0
5.33333	GF-Gal4>DIP-e RNAi	0
4.5	GF-Gal4>DIP-e RNAi	0
7	GF-Gal4>DIP-e RNAi	0
13.6667	GF-Gal4>DIP-e RNAi	0
9.16667	GF-Gal4>DIP-e RNAi	0
5	GF-Gal4>DIP-e RNAi	0
16	GF-Gal4>DIP-e RNAi	0
10.5	GF-Gal4>DIP-e RNAi	0
9.33333	GF-Gal4>DIP-e RNAi	0
7.5	GF-Gal4>DIP-e RNAi	0
8	GF-Gal4>DIP-e RNAi	0
13.3333	GF-Gal4>DIP-e RNAi	0
10.3333	GF-Gal4>DIP-e RNAi	0
16.3333	GF-Gal4>DIP-e RNAi	0
10.1667	GF-Gal4>DIP-e RNAi	0
12	GF-Gal4>DIP-e RNAi	0
10.1667	GF-Gal4>DIP-e RNAi	0
14	GF-Gal4>DIP-e RNAi	0
8.5	GF-Gal4>DIP-e RNAi	0
9.83333	GF-Gal4>DIP-e RNAi	0
8.16667	GF-Gal4>DIP-e RNAi	0
6	GF-Gal4>DIP-e RNAi	0
10.1667	GF-Gal4>DIP-e RNAi	0
11.1667	GF-Gal4>DIP-e RNAi	0
8.5	GF-Gal4>DIP-e RNAi	0
15.8333	GF-Gal4>DIP-e RNAi	0
10	GF-Gal4>DIP-e RNAi	0
9	GF-Gal4>DIP-e RNAi	0
10.1667	GF-Gal4>DIP-e RNAi	0
7.5	GF-Gal4>DIP-e RNAi	0
18.5	GF-Gal4>DIP-e RNAi	0
13.6667	GF-Gal4>DIP-e RNAi	0
14.6667	GF-Gal4>DIP-e RNAi	0
10.6667	GF-Gal4>DIP-e RNAi	0
12	GF-Gal4>DIP-e RNAi	0
11.3333	GF-Gal4>DIP-e RNAi	45
8.16667	GF-Gal4>DIP-e RNAi	45
9.16667	GF-Gal4>DIP-e RNAi	45
15.5	GF-Gal4>DIP-e RNAi	45
11	GF-Gal4>DIP-e RNAi	45
8.16667	GF-Gal4>DIP-e RNAi	45
10.1667	GF-Gal4>DIP-e RNAi	45
7.83333	GF-Gal4>DIP-e RNAi	45
8.66667	GF-Gal4>DIP-e RNAi	45
9.16667	GF-Gal4>DIP-e RNAi	45
16.3333	GF-Gal4>DIP-e RNAi	45
16.5	GF-Gal4>DIP-e RNAi	45
12.5	GF-Gal4>DIP-e RNAi	45
9.16667	GF-Gal4>DIP-e RNAi	45
14.8333	GF-Gal4>DIP-e RNAi	45
7.83333	GF-Gal4>DIP-e RNAi	45
11.6667	GF-Gal4>DIP-e RNAi	45
9.66667	GF-Gal4>DIP-e RNAi	45
13.8333	GF-Gal4>DIP-e RNAi	45
7.5	GF-Gal4>DIP-e RNAi	45
9.33333	GF-Gal4>DIP-e RNAi	45
8.83333	GF-Gal4>DIP-e RNAi	45
7.66667	GF-Gal4>DIP-e RNAi	45
9.5	GF-Gal4>DIP-e RNAi	45
7	GF-Gal4>DIP-e RNAi	45
10.6667	GF-Gal4>DIP-e RNAi	45
8.83333	GF-Gal4>DIP-e RNAi	45
10.3333	GF-Gal4>DIP-e RNAi	45
8.16667	GF-Gal4>DIP-e RNAi	45
10.3333	GF-Gal4>DIP-e RNAi	45
9	GF-Gal4>DIP-e RNAi	45
7.66667	GF-Gal4>DIP-e RNAi	45
8.5	GF-Gal4>DIP-e RNAi	45
8.33333	GF-Gal4>DIP-e RNAi	45
7.5	GF-Gal4>DIP-e RNAi	45
7.16667	GF-Gal4>DIP-e RNAi	45
11.1667	GF-Gal4>DIP-e RNAi	45
8	GF-Gal4>DIP-e RNAi	45
8.83333	GF-Gal4>DIP-e RNAi	45
16.8333	GF-Gal4>DIP-e RNAi	45
8.33333	GF-Gal4>DIP-e RNAi	45
8.83333	GF-Gal4>DIP-e RNAi	45
7.16667	GF-Gal4>DIP-e RNAi	45
10	GF-Gal4>DIP-e RNAi	45
8.33333	GF-Gal4>DIP-e RNAi	45
19.8333	GF-Gal4>DIP-e RNAi	45
9.83333	GF-Gal4>DIP-e RNAi	45
8.5	GF-Gal4>DIP-e RNAi	45
8.16667	GF-Gal4>DIP-e RNAi	45
13.6667	GF-Gal4>DIP-e RNAi	45
37.8333	GF-Gal4>DIP-e RNAi	45
11.6667	GF-Gal4>DIP-e RNAi	45
16	GF-Gal4>DIP-e RNAi	45
19.8333	GF-Gal4>DIP-e RNAi	45
12.1667	GF-Gal4>DIP-e RNAi	45
9.66667	GF-Gal4>DIP-e RNAi	45
7.16667	GF-Gal4>DIP-e RNAi	45
5.5	GF-Gal4>DIP-e RNAi	45
9	GF-Gal4>DIP-e RNAi	45
17.8333	GF-Gal4>DIP-e RNAi	45
6.33333	GF-Gal4>DIP-e RNAi	45
7	GF-Gal4>DIP-e RNAi	45
8.16667	GF-Gal4>DIP-e RNAi	45
11.5	GF-Gal4>DIP-e RNAi	45
9.33333	GF-Gal4>DIP-e RNAi	45
6	GF-Gal4>DIP-e RNAi	45
11	GF-Gal4>DIP-e RNAi	45
10.1667	GF-Gal4>DIP-e RNAi	45
6.33333	GF-Gal4>DIP-e RNAi	45
6.66667	GF-Gal4>DIP-e RNAi	45
13.3333	GF-Gal4>DIP-e RNAi	45
15.8333	GF-Gal4>DIP-e RNAi	45
6.33333	GF-Gal4>DIP-e RNAi	45
6.83333	GF-Gal4>DIP-e RNAi	45
9.66667	GF-Gal4>DIP-e RNAi	45
15.1667	GF-Gal4>DIP-e RNAi	45
12	GF-Gal4>DIP-e RNAi	45
9.33333	GF-Gal4>DIP-e RNAi	45
5.83333	GF-Gal4>DIP-e RNAi	45
6.33333	GF-Gal4>DIP-e RNAi	45
9.16667	GF-Gal4>DIP-e RNAi	45
6.5	GF-Gal4>DIP-e RNAi	45
14.8333	GF-Gal4>DIP-e RNAi	77
13.3333	GF-Gal4>DIP-e RNAi	77
12.6667	GF-Gal4>DIP-e RNAi	77
15.3333	GF-Gal4>DIP-e RNAi	77
6.66667	GF-Gal4>DIP-e RNAi	77
12.3333	GF-Gal4>DIP-e RNAi	77
8.16667	GF-Gal4>DIP-e RNAi	77
9.33333	GF-Gal4>DIP-e RNAi	77
7.5	GF-Gal4>DIP-e RNAi	77
10.5	GF-Gal4>DIP-e RNAi	77
9.5	GF-Gal4>DIP-e RNAi	77
19.5	GF-Gal4>DIP-e RNAi	77
10.8333	GF-Gal4>DIP-e RNAi	77
9.5	GF-Gal4>DIP-e RNAi	77
11	GF-Gal4>DIP-e RNAi	77
8.33333	GF-Gal4>DIP-e RNAi	77
8	GF-Gal4>DIP-e RNAi	77
7.16667	GF-Gal4>DIP-e RNAi	77
9.5	GF-Gal4>DIP-e RNAi	77
8.5	GF-Gal4>DIP-e RNAi	77
7.66667	GF-Gal4>DIP-e RNAi	77
14.3333	GF-Gal4>DIP-e RNAi	77
6.16667	GF-Gal4>DIP-e RNAi	77
8.66667	GF-Gal4>DIP-e RNAi	77
13	GF-Gal4>DIP-e RNAi	77
7.66667	GF-Gal4>DIP-e RNAi	77
8.5	GF-Gal4>DIP-e RNAi	77
15.3333	GF-Gal4>DIP-e RNAi	77
9.83333	GF-Gal4>DIP-e RNAi	77
11.6667	GF-Gal4>DIP-e RNAi	77
13.6667	GF-Gal4>DIP-e RNAi	77
7	GF-Gal4>DIP-e RNAi	77
5.66667	GF-Gal4>DIP-e RNAi	77
8.5	GF-Gal4>DIP-e RNAi	77
10.8333	GF-Gal4>DIP-e RNAi	77
7	GF-Gal4>DIP-e RNAi	77
14.3333	GF-Gal4>DIP-e RNAi	77
8.33333	GF-Gal4>DIP-e RNAi	77
8	GF-Gal4>DIP-e RNAi	77
23.1667	GF-Gal4>DIP-e RNAi	77
22.1667	GF-Gal4>DIP-e RNAi	77
9	GF-Gal4>DIP-e RNAi	77
11	GF-Gal4>DIP-e RNAi	77
7.33333	GF-Gal4>DIP-e RNAi	77
15	GF-Gal4>DIP-e RNAi	77
10	GF-Gal4>DIP-e RNAi	77
6.5	GF-Gal4>DIP-e RNAi	77
8	GF-Gal4>DIP-e RNAi	77
5.16667	GF-Gal4>DIP-e RNAi	77
11.5	GF-Gal4>DIP-e RNAi	77
8.5	GF-Gal4>DIP-e RNAi	77
8.83333	GF-Gal4>DIP-e RNAi	77
6.33333	GF-Gal4>DIP-e RNAi	77
16.8333	GF-Gal4>DIP-e RNAi	77
17.1667	GF-Gal4>DIP-e RNAi	77
11	GF-Gal4>DIP-e RNAi	77
5.83333	GF-Gal4>DIP-e RNAi	77
10.1667	GF-Gal4>DIP-e RNAi	77
15.8333	GF-Gal4>DIP-e RNAi	77
15	GF-Gal4>DIP-e RNAi	77
16.8333	GF-Gal4>DIP-e RNAi	77
12.3333	GF-Gal4>DIP-e RNAi	77
11.8333	GF-Gal4>DIP-e RNAi	77
7.33333	GF-Gal4>DIP-e RNAi	77
8	GF-Gal4>DIP-e RNAi	77
15.1667	GF-Gal4>DIP-e RNAi	77
16.3333	GF-Gal4>DIP-e RNAi	77
14.6667	GF-Gal4>DIP-e RNAi	77
20.1667	GF-Gal4>DIP-e RNAi	77
8	GF-Gal4>DIP-e RNAi	77
8.83333	GF-Gal4>DIP-e RNAi	77
10.3333	GF-Gal4>DIP-e RNAi	77
15.3333	GF-Gal4>DIP-e RNAi	77
5.33333	GF-Gal4>DIP-e RNAi	77
9.66667	GF-Gal4>DIP-e RNAi	77
9.16667	GF-Gal4>DIP-e RNAi	77
5.66667	GF-Gal4>DIP-e RNAi	77
9	GF-Gal4>DIP-e RNAi	77
9	GF-Gal4>DIP-e RNAi	77
9.83333	GF-Gal4>DIP-e RNAi	77
29	GF-Gal4>DIP-e RNAi	77
8.83333	GF-Gal4>DIP-e RNAi	77
14.1667	GF-Gal4>DIP-e RNAi	77
12.6667	GF-Gal4>DIP-e RNAi	77
8.83333	GF-Gal4>DIP-e RNAi	77
8	GF-Gal4>DIP-e RNAi	77
11.3333	empty Gal4>DIP-e RNAi	0
4.66667	empty Gal4>DIP-e RNAi	0
7	empty Gal4>DIP-e RNAi	0
10	empty Gal4>DIP-e RNAi	0
8.66667	empty Gal4>DIP-e RNAi	0
8.5	empty Gal4>DIP-e RNAi	0
10	empty Gal4>DIP-e RNAi	0
6.5	empty Gal4>DIP-e RNAi	0
8.33333	empty Gal4>DIP-e RNAi	0
7	empty Gal4>DIP-e RNAi	0
14.1667	empty Gal4>DIP-e RNAi	0
14	empty Gal4>DIP-e RNAi	0
7.83333	empty Gal4>DIP-e RNAi	0
9.83333	empty Gal4>DIP-e RNAi	0
10.3333	empty Gal4>DIP-e RNAi	0
12.6667	empty Gal4>DIP-e RNAi	0
8.5	empty Gal4>DIP-e RNAi	0
12.6667	empty Gal4>DIP-e RNAi	0
12	empty Gal4>DIP-e RNAi	0
12.6667	empty Gal4>DIP-e RNAi	0
15	empty Gal4>DIP-e RNAi	0
5.66667	empty Gal4>DIP-e RNAi	0
14.6667	empty Gal4>DIP-e RNAi	0
15.1667	empty Gal4>DIP-e RNAi	0
9.5	empty Gal4>DIP-e RNAi	0
30.3333	empty Gal4>DIP-e RNAi	0
9	empty Gal4>DIP-e RNAi	0
9.5	empty Gal4>DIP-e RNAi	0
6	empty Gal4>DIP-e RNAi	0
8.5	empty Gal4>DIP-e RNAi	0
12.8333	empty Gal4>DIP-e RNAi	0
14.5	empty Gal4>DIP-e RNAi	0
5.33333	empty Gal4>DIP-e RNAi	0
11.5	empty Gal4>DIP-e RNAi	0
6.83333	empty Gal4>DIP-e RNAi	0
9	empty Gal4>DIP-e RNAi	0
10.6667	empty Gal4>DIP-e RNAi	0
9.16667	empty Gal4>DIP-e RNAi	0
7	empty Gal4>DIP-e RNAi	0
7.16667	empty Gal4>DIP-e RNAi	0
7	empty Gal4>DIP-e RNAi	0
11	empty Gal4>DIP-e RNAi	0
12.5	empty Gal4>DIP-e RNAi	0
8.66667	empty Gal4>DIP-e RNAi	0
8.16667	empty Gal4>DIP-e RNAi	0
9.16667	empty Gal4>DIP-e RNAi	0
7	empty Gal4>DIP-e RNAi	0
9.66667	empty Gal4>DIP-e RNAi	0
11	empty Gal4>DIP-e RNAi	0
9.66667	empty Gal4>DIP-e RNAi	0
12.6667	empty Gal4>DIP-e RNAi	0
10	empty Gal4>DIP-e RNAi	0
14.5	empty Gal4>DIP-e RNAi	0
8.33333	empty Gal4>DIP-e RNAi	0
7.16667	empty Gal4>DIP-e RNAi	0
8.16667	empty Gal4>DIP-e RNAi	0
7.66667	empty Gal4>DIP-e RNAi	0
17	empty Gal4>DIP-e RNAi	0
6	empty Gal4>DIP-e RNAi	0
10.3333	empty Gal4>DIP-e RNAi	0
16.6667	empty Gal4>DIP-e RNAi	0
7.66667	empty Gal4>DIP-e RNAi	0
10.6667	empty Gal4>DIP-e RNAi	0
11.1667	empty Gal4>DIP-e RNAi	0
9.16667	empty Gal4>DIP-e RNAi	0
7.33333	empty Gal4>DIP-e RNAi	0
9.66667	empty Gal4>DIP-e RNAi	0
13.5	empty Gal4>DIP-e RNAi	0
4.33333	empty Gal4>DIP-e RNAi	0
4.16667	empty Gal4>DIP-e RNAi	0
7.83333	empty Gal4>DIP-e RNAi	0
5.16667	empty Gal4>DIP-e RNAi	0
15	empty Gal4>DIP-e RNAi	0
11.6667	empty Gal4>DIP-e RNAi	0
7.5	empty Gal4>DIP-e RNAi	0
10.5	empty Gal4>DIP-e RNAi	0
5.66667	empty Gal4>DIP-e RNAi	0
11.1667	empty Gal4>DIP-e RNAi	0
5.16667	empty Gal4>DIP-e RNAi	0
18.5	empty Gal4>DIP-e RNAi	0
8.33333	empty Gal4>DIP-e RNAi	0
11.1667	empty Gal4>DIP-e RNAi	0
8	empty Gal4>DIP-e RNAi	0
6	empty Gal4>DIP-e RNAi	0
8.16667	empty Gal4>DIP-e RNAi	0
7.16667	empty Gal4>DIP-e RNAi	0
12	empty Gal4>DIP-e RNAi	0
4.66667	empty Gal4>DIP-e RNAi	0
5.5	empty Gal4>DIP-e RNAi	0
5.66667	empty Gal4>DIP-e RNAi	0
8.83333	empty Gal4>DIP-e RNAi	0
5	empty Gal4>DIP-e RNAi	0
15	empty Gal4>DIP-e RNAi	45
10.5	empty Gal4>DIP-e RNAi	45
13.6667	empty Gal4>DIP-e RNAi	45
5.66667	empty Gal4>DIP-e RNAi	45
6.33333	empty Gal4>DIP-e RNAi	45
6.83333	empty Gal4>DIP-e RNAi	45
6.83333	empty Gal4>DIP-e RNAi	45
5.16667	empty Gal4>DIP-e RNAi	45
14.3333	empty Gal4>DIP-e RNAi	45
14.3333	empty Gal4>DIP-e RNAi	45
10	empty Gal4>DIP-e RNAi	45
8	empty Gal4>DIP-e RNAi	45
8	empty Gal4>DIP-e RNAi	45
21.6667	empty Gal4>DIP-e RNAi	45
20.8333	empty Gal4>DIP-e RNAi	45
5.5	empty Gal4>DIP-e RNAi	45
9.33333	empty Gal4>DIP-e RNAi	45
8.33333	empty Gal4>DIP-e RNAi	45
8.66667	empty Gal4>DIP-e RNAi	45
8.16667	empty Gal4>DIP-e RNAi	45
14.5	empty Gal4>DIP-e RNAi	45
8	empty Gal4>DIP-e RNAi	45
5.5	empty Gal4>DIP-e RNAi	45
9.83333	empty Gal4>DIP-e RNAi	45
6.66667	empty Gal4>DIP-e RNAi	45
5.83333	empty Gal4>DIP-e RNAi	45
5.33333	empty Gal4>DIP-e RNAi	45
13	empty Gal4>DIP-e RNAi	45
10.6667	empty Gal4>DIP-e RNAi	45
4.83333	empty Gal4>DIP-e RNAi	45
6.16667	empty Gal4>DIP-e RNAi	45
5.5	empty Gal4>DIP-e RNAi	45
9.16667	empty Gal4>DIP-e RNAi	45
10.1667	empty Gal4>DIP-e RNAi	45
10.1667	empty Gal4>DIP-e RNAi	45
10	empty Gal4>DIP-e RNAi	45
6	empty Gal4>DIP-e RNAi	45
10	empty Gal4>DIP-e RNAi	45
6.5	empty Gal4>DIP-e RNAi	45
15.6667	empty Gal4>DIP-e RNAi	45
8.33333	empty Gal4>DIP-e RNAi	45
13.6667	empty Gal4>DIP-e RNAi	45
21.1667	empty Gal4>DIP-e RNAi	45
10.1667	empty Gal4>DIP-e RNAi	45
9.5	empty Gal4>DIP-e RNAi	45
10.3333	empty Gal4>DIP-e RNAi	45
5.33333	empty Gal4>DIP-e RNAi	45
7.5	empty Gal4>DIP-e RNAi	45
10.5	empty Gal4>DIP-e RNAi	45
8.5	empty Gal4>DIP-e RNAi	45
8.83333	empty Gal4>DIP-e RNAi	45
10.3333	empty Gal4>DIP-e RNAi	45
10.5	empty Gal4>DIP-e RNAi	45
10.5	empty Gal4>DIP-e RNAi	45
9.5	empty Gal4>DIP-e RNAi	45
15	empty Gal4>DIP-e RNAi	45
4	empty Gal4>DIP-e RNAi	45
15.1667	empty Gal4>DIP-e RNAi	45
7	empty Gal4>DIP-e RNAi	45
15	empty Gal4>DIP-e RNAi	45
10.8333	empty Gal4>DIP-e RNAi	45
11.6667	empty Gal4>DIP-e RNAi	45
12.3333	empty Gal4>DIP-e RNAi	45
5.16667	empty Gal4>DIP-e RNAi	45
18.1667	empty Gal4>DIP-e RNAi	45
5	empty Gal4>DIP-e RNAi	45
5.83333	empty Gal4>DIP-e RNAi	45
14.8333	empty Gal4>DIP-e RNAi	45
9	empty Gal4>DIP-e RNAi	45
6.33333	empty Gal4>DIP-e RNAi	45
8	empty Gal4>DIP-e RNAi	45
21.6667	empty Gal4>DIP-e RNAi	45
6	empty Gal4>DIP-e RNAi	45
11.5	empty Gal4>DIP-e RNAi	45
5.83333	empty Gal4>DIP-e RNAi	45
6.33333	empty Gal4>DIP-e RNAi	45
9.16667	empty Gal4>DIP-e RNAi	45
8.83333	empty Gal4>DIP-e RNAi	45
8.83333	empty Gal4>DIP-e RNAi	45
9.66667	empty Gal4>DIP-e RNAi	45
5.83333	empty Gal4>DIP-e RNAi	45
9.83333	empty Gal4>DIP-e RNAi	45
11	empty Gal4>DIP-e RNAi	45
10.8333	empty Gal4>DIP-e RNAi	45
4.5	empty Gal4>DIP-e RNAi	45
13.1667	empty Gal4>DIP-e RNAi	45
9.33333	empty Gal4>DIP-e RNAi	45
11.6667	empty Gal4>DIP-e RNAi	77
15	empty Gal4>DIP-e RNAi	77
10.8333	empty Gal4>DIP-e RNAi	77
10	empty Gal4>DIP-e RNAi	77
5.66667	empty Gal4>DIP-e RNAi	77
6.16667	empty Gal4>DIP-e RNAi	77
7.66667	empty Gal4>DIP-e RNAi	77
9.33333	empty Gal4>DIP-e RNAi	77
15.5	empty Gal4>DIP-e RNAi	77
17.5	empty Gal4>DIP-e RNAi	77
8.33333	empty Gal4>DIP-e RNAi	77
7.66667	empty Gal4>DIP-e RNAi	77
6	empty Gal4>DIP-e RNAi	77
6.83333	empty Gal4>DIP-e RNAi	77
8.5	empty Gal4>DIP-e RNAi	77
10.5	empty Gal4>DIP-e RNAi	77
12.6667	empty Gal4>DIP-e RNAi	77
10.3333	empty Gal4>DIP-e RNAi	77
9.33333	empty Gal4>DIP-e RNAi	77
8.66667	empty Gal4>DIP-e RNAi	77
13.8333	empty Gal4>DIP-e RNAi	77
6.66667	empty Gal4>DIP-e RNAi	77
11.8333	empty Gal4>DIP-e RNAi	77
10	empty Gal4>DIP-e RNAi	77
6.66667	empty Gal4>DIP-e RNAi	77
15.1667	empty Gal4>DIP-e RNAi	77
11.8333	empty Gal4>DIP-e RNAi	77
10.6667	empty Gal4>DIP-e RNAi	77
5.16667	empty Gal4>DIP-e RNAi	77
8.33333	empty Gal4>DIP-e RNAi	77
13.3333	empty Gal4>DIP-e RNAi	77
7.5	empty Gal4>DIP-e RNAi	77
18.3333	empty Gal4>DIP-e RNAi	77
10.8333	empty Gal4>DIP-e RNAi	77
5.83333	empty Gal4>DIP-e RNAi	77
5.66667	empty Gal4>DIP-e RNAi	77
14.5	empty Gal4>DIP-e RNAi	77
15	empty Gal4>DIP-e RNAi	77
6.16667	empty Gal4>DIP-e RNAi	77
4.83333	empty Gal4>DIP-e RNAi	77
5.16667	empty Gal4>DIP-e RNAi	77
6.66667	empty Gal4>DIP-e RNAi	77
7.83333	empty Gal4>DIP-e RNAi	77
9.83333	empty Gal4>DIP-e RNAi	77
7.66667	empty Gal4>DIP-e RNAi	77
6.16667	empty Gal4>DIP-e RNAi	77
14.5	empty Gal4>DIP-e RNAi	77
10.3333	empty Gal4>DIP-e RNAi	77
8.83333	empty Gal4>DIP-e RNAi	77
14	empty Gal4>DIP-e RNAi	77
8	empty Gal4>DIP-e RNAi	77
10.6667	empty Gal4>DIP-e RNAi	77
11.3333	empty Gal4>DIP-e RNAi	77
8.66667	empty Gal4>DIP-e RNAi	77
10.1667	empty Gal4>DIP-e RNAi	77
6.66667	empty Gal4>DIP-e RNAi	77
6	empty Gal4>DIP-e RNAi	77
5	empty Gal4>DIP-e RNAi	77
4.83333	empty Gal4>DIP-e RNAi	77
4	empty Gal4>DIP-e RNAi	77
11.1667	empty Gal4>DIP-e RNAi	77
12.1667	empty Gal4>DIP-e RNAi	77
6.33333	empty Gal4>DIP-e RNAi	77
6.83333	empty Gal4>DIP-e RNAi	77
11	empty Gal4>DIP-e RNAi	77
20	empty Gal4>DIP-e RNAi	77
5.66667	empty Gal4>DIP-e RNAi	77
5.33333	empty Gal4>DIP-e RNAi	77
4.33333	empty Gal4>DIP-e RNAi	77
4.66667	empty Gal4>DIP-e RNAi	77
3.83333	empty Gal4>DIP-e RNAi	77
4.33333	empty Gal4>DIP-e RNAi	77
14.3333	empty Gal4>DIP-e RNAi	77
11.6667	empty Gal4>DIP-e RNAi	77
5.5	empty Gal4>DIP-e RNAi	77
4.66667	empty Gal4>DIP-e RNAi	77
9	empty Gal4>DIP-e RNAi	77
5	empty Gal4>DIP-e RNAi	77
6.83333	empty Gal4>DIP-e RNAi	77
10.5	empty Gal4>DIP-e RNAi	77
8.66667	empty Gal4>DIP-e RNAi	77
6	empty Gal4>DIP-e RNAi	77
10.6667	empty Gal4>DIP-e RNAi	77
6.5	empty Gal4>DIP-e RNAi	77
6.16667	empty Gal4>DIP-e RNAi	77
9.66667	empty Gal4>DIP-e RNAi	77
9.33333	empty Gal4>DIP-e RNAi	77
5	empty Gal4>DIP-e RNAi	77
5.33333	empty Gal4>DIP-e RNAi	77
10	empty Gal4>DIP-e RNAi	77
6.33333	empty Gal4>DIP-e RNAi	77
8.5	empty Gal4>DIP-e RNAi	77
10.1667	empty Gal4>DIP-e RNAi	77
6.16667	empty Gal4>DIP-e RNAi	77
9.83333	empty Gal4>DIP-e RNAi	77
5.16667	empty Gal4>DIP-e RNAi	77
5.5	empty Gal4>DIP-e RNAi	77
5.16667	empty Gal4>DIP-e RNAi	77
7.33333	empty Gal4>DIP-e RNAi	77

## Sheet: Ext. Fig. 9c
takeoff duration	genotype	elevation		empty Gal4>UAS-dpr13
6	empty Gal4>UAS-dpr13	0		elevation	n number	total number of trials	takeoff %
10	empty Gal4>UAS-dpr13	0		0	83	258	32.1705
6.66667	empty Gal4>UAS-dpr13	0		45	74	154	48.0519
16.8333	empty Gal4>UAS-dpr13	0		77	71	167	42.515
10.3333	empty Gal4>UAS-dpr13	0
7.5	empty Gal4>UAS-dpr13	0		LPLC2 Gal4>UAS-dpr13
5.83333	empty Gal4>UAS-dpr13	0		elevation	n number	total number of trials	takeoff %
9.16667	empty Gal4>UAS-dpr13	0		0	65	360	18.0556
7.83333	empty Gal4>UAS-dpr13	0		45	83	265	31.3208
9.83333	empty Gal4>UAS-dpr13	0		77	89	283	31.4488
9	empty Gal4>UAS-dpr13	0
6.66667	empty Gal4>UAS-dpr13	0
11	empty Gal4>UAS-dpr13	0
8.5	empty Gal4>UAS-dpr13	0
5.66667	empty Gal4>UAS-dpr13	0
9.33333	empty Gal4>UAS-dpr13	0
7	empty Gal4>UAS-dpr13	0
5.66667	empty Gal4>UAS-dpr13	0
6.66667	empty Gal4>UAS-dpr13	0
8.83333	empty Gal4>UAS-dpr13	0
13.5	empty Gal4>UAS-dpr13	0
12.6667	empty Gal4>UAS-dpr13	0
7.33333	empty Gal4>UAS-dpr13	0
9.83333	empty Gal4>UAS-dpr13	0
7.16667	empty Gal4>UAS-dpr13	0
10	empty Gal4>UAS-dpr13	0
8.66667	empty Gal4>UAS-dpr13	0
17.5	empty Gal4>UAS-dpr13	0
6.33333	empty Gal4>UAS-dpr13	0
8.33333	empty Gal4>UAS-dpr13	0
21.6667	empty Gal4>UAS-dpr13	0
25.1667	empty Gal4>UAS-dpr13	0
12.1667	empty Gal4>UAS-dpr13	0
16.3333	empty Gal4>UAS-dpr13	0
7.66667	empty Gal4>UAS-dpr13	0
8.5	empty Gal4>UAS-dpr13	0
3.83333	empty Gal4>UAS-dpr13	0
10	empty Gal4>UAS-dpr13	0
15.1667	empty Gal4>UAS-dpr13	0
7.66667	empty Gal4>UAS-dpr13	0
9.33333	empty Gal4>UAS-dpr13	0
5	empty Gal4>UAS-dpr13	0
10.8333	empty Gal4>UAS-dpr13	0
8.66667	empty Gal4>UAS-dpr13	0
6.16667	empty Gal4>UAS-dpr13	0
8.16667	empty Gal4>UAS-dpr13	0
10.3333	empty Gal4>UAS-dpr13	0
4.66667	empty Gal4>UAS-dpr13	0
10.1667	empty Gal4>UAS-dpr13	0
6.83333	empty Gal4>UAS-dpr13	0
8.66667	empty Gal4>UAS-dpr13	0
13	empty Gal4>UAS-dpr13	0
7.16667	empty Gal4>UAS-dpr13	0
7.66667	empty Gal4>UAS-dpr13	0
10	empty Gal4>UAS-dpr13	0
8.33333	empty Gal4>UAS-dpr13	0
7	empty Gal4>UAS-dpr13	0
11.6667	empty Gal4>UAS-dpr13	0
7.83333	empty Gal4>UAS-dpr13	0
8	empty Gal4>UAS-dpr13	0
8	empty Gal4>UAS-dpr13	0
9.83333	empty Gal4>UAS-dpr13	0
10.5	empty Gal4>UAS-dpr13	0
12.1667	empty Gal4>UAS-dpr13	0
10.5	empty Gal4>UAS-dpr13	0
11.6667	empty Gal4>UAS-dpr13	0
6.5	empty Gal4>UAS-dpr13	0
11.1667	empty Gal4>UAS-dpr13	0
9.5	empty Gal4>UAS-dpr13	0
15.6667	empty Gal4>UAS-dpr13	0
10.1667	empty Gal4>UAS-dpr13	0
9.66667	empty Gal4>UAS-dpr13	0
7.83333	empty Gal4>UAS-dpr13	0
9.33333	empty Gal4>UAS-dpr13	0
9.83333	empty Gal4>UAS-dpr13	0
10	empty Gal4>UAS-dpr13	0
9.83333	empty Gal4>UAS-dpr13	0
12.5	empty Gal4>UAS-dpr13	0
11.6667	empty Gal4>UAS-dpr13	0
10	empty Gal4>UAS-dpr13	0
11	empty Gal4>UAS-dpr13	0
9.83333	empty Gal4>UAS-dpr13	0
8.5	empty Gal4>UAS-dpr13	0
10.3333	empty Gal4>UAS-dpr13	45
26.6667	empty Gal4>UAS-dpr13	45
4.5	empty Gal4>UAS-dpr13	45
8.33333	empty Gal4>UAS-dpr13	45
8	empty Gal4>UAS-dpr13	45
11.6667	empty Gal4>UAS-dpr13	45
5.33333	empty Gal4>UAS-dpr13	45
9.5	empty Gal4>UAS-dpr13	45
5.16667	empty Gal4>UAS-dpr13	45
10.8333	empty Gal4>UAS-dpr13	45
7.16667	empty Gal4>UAS-dpr13	45
8.5	empty Gal4>UAS-dpr13	45
18	empty Gal4>UAS-dpr13	45
11.1667	empty Gal4>UAS-dpr13	45
13.5	empty Gal4>UAS-dpr13	45
8.83333	empty Gal4>UAS-dpr13	45
4.33333	empty Gal4>UAS-dpr13	45
7.33333	empty Gal4>UAS-dpr13	45
6.66667	empty Gal4>UAS-dpr13	45
10.5	empty Gal4>UAS-dpr13	45
6.5	empty Gal4>UAS-dpr13	45
7.16667	empty Gal4>UAS-dpr13	45
18.1667	empty Gal4>UAS-dpr13	45
10	empty Gal4>UAS-dpr13	45
10.8333	empty Gal4>UAS-dpr13	45
13.8333	empty Gal4>UAS-dpr13	45
14.3333	empty Gal4>UAS-dpr13	45
7.66667	empty Gal4>UAS-dpr13	45
6.33333	empty Gal4>UAS-dpr13	45
21.6667	empty Gal4>UAS-dpr13	45
6.16667	empty Gal4>UAS-dpr13	45
20	empty Gal4>UAS-dpr13	45
7.83333	empty Gal4>UAS-dpr13	45
18.3333	empty Gal4>UAS-dpr13	45
8.33333	empty Gal4>UAS-dpr13	45
3.83333	empty Gal4>UAS-dpr13	45
6.66667	empty Gal4>UAS-dpr13	45
15	empty Gal4>UAS-dpr13	45
6.16667	empty Gal4>UAS-dpr13	45
10.1667	empty Gal4>UAS-dpr13	45
9.33333	empty Gal4>UAS-dpr13	45
9.16667	empty Gal4>UAS-dpr13	45
5	empty Gal4>UAS-dpr13	45
4	empty Gal4>UAS-dpr13	45
9	empty Gal4>UAS-dpr13	45
12.1667	empty Gal4>UAS-dpr13	45
14	empty Gal4>UAS-dpr13	45
6	empty Gal4>UAS-dpr13	45
4.16667	empty Gal4>UAS-dpr13	45
15	empty Gal4>UAS-dpr13	45
10.6667	empty Gal4>UAS-dpr13	45
7	empty Gal4>UAS-dpr13	45
10	empty Gal4>UAS-dpr13	45
14.3333	empty Gal4>UAS-dpr13	45
7.33333	empty Gal4>UAS-dpr13	45
5.83333	empty Gal4>UAS-dpr13	45
7.33333	empty Gal4>UAS-dpr13	45
12	empty Gal4>UAS-dpr13	45
5	empty Gal4>UAS-dpr13	45
7.33333	empty Gal4>UAS-dpr13	45
6	empty Gal4>UAS-dpr13	45
9.16667	empty Gal4>UAS-dpr13	45
5.16667	empty Gal4>UAS-dpr13	45
8.66667	empty Gal4>UAS-dpr13	45
7.5	empty Gal4>UAS-dpr13	45
6.66667	empty Gal4>UAS-dpr13	45
16.6667	empty Gal4>UAS-dpr13	45
6.83333	empty Gal4>UAS-dpr13	45
18.5	empty Gal4>UAS-dpr13	45
9.5	empty Gal4>UAS-dpr13	45
9.33333	empty Gal4>UAS-dpr13	45
13.8333	empty Gal4>UAS-dpr13	45
13	empty Gal4>UAS-dpr13	45
6	empty Gal4>UAS-dpr13	77
5.66667	empty Gal4>UAS-dpr13	77
7.33333	empty Gal4>UAS-dpr13	77
6	empty Gal4>UAS-dpr13	77
20	empty Gal4>UAS-dpr13	77
5.33333	empty Gal4>UAS-dpr13	77
6.83333	empty Gal4>UAS-dpr13	77
11.8333	empty Gal4>UAS-dpr13	77
10.8333	empty Gal4>UAS-dpr13	77
5	empty Gal4>UAS-dpr13	77
5.16667	empty Gal4>UAS-dpr13	77
10.3333	empty Gal4>UAS-dpr13	77
4.66667	empty Gal4>UAS-dpr13	77
5.5	empty Gal4>UAS-dpr13	77
9.33333	empty Gal4>UAS-dpr13	77
10.3333	empty Gal4>UAS-dpr13	77
11.6667	empty Gal4>UAS-dpr13	77
11.5	empty Gal4>UAS-dpr13	77
10.1667	empty Gal4>UAS-dpr13	77
11.5	empty Gal4>UAS-dpr13	77
8.83333	empty Gal4>UAS-dpr13	77
6.66667	empty Gal4>UAS-dpr13	77
8.83333	empty Gal4>UAS-dpr13	77
9.16667	empty Gal4>UAS-dpr13	77
10.6667	empty Gal4>UAS-dpr13	77
5.66667	empty Gal4>UAS-dpr13	77
12.1667	empty Gal4>UAS-dpr13	77
7.33333	empty Gal4>UAS-dpr13	77
6.16667	empty Gal4>UAS-dpr13	77
6.16667	empty Gal4>UAS-dpr13	77
5.33333	empty Gal4>UAS-dpr13	77
9.66667	empty Gal4>UAS-dpr13	77
12.3333	empty Gal4>UAS-dpr13	77
5.83333	empty Gal4>UAS-dpr13	77
7.16667	empty Gal4>UAS-dpr13	77
8.83333	empty Gal4>UAS-dpr13	77
9.66667	empty Gal4>UAS-dpr13	77
6.66667	empty Gal4>UAS-dpr13	77
7.66667	empty Gal4>UAS-dpr13	77
6.83333	empty Gal4>UAS-dpr13	77
15.6667	empty Gal4>UAS-dpr13	77
5.66667	empty Gal4>UAS-dpr13	77
5.16667	empty Gal4>UAS-dpr13	77
7.33333	empty Gal4>UAS-dpr13	77
7.66667	empty Gal4>UAS-dpr13	77
8.33333	empty Gal4>UAS-dpr13	77
5.33333	empty Gal4>UAS-dpr13	77
9.83333	empty Gal4>UAS-dpr13	77
8.83333	empty Gal4>UAS-dpr13	77
7.66667	empty Gal4>UAS-dpr13	77
7.5	empty Gal4>UAS-dpr13	77
8.66667	empty Gal4>UAS-dpr13	77
8.33333	empty Gal4>UAS-dpr13	77
6.5	empty Gal4>UAS-dpr13	77
6.5	empty Gal4>UAS-dpr13	77
6	empty Gal4>UAS-dpr13	77
5.5	empty Gal4>UAS-dpr13	77
6.83333	empty Gal4>UAS-dpr13	77
6.83333	empty Gal4>UAS-dpr13	77
9.33333	empty Gal4>UAS-dpr13	77
6.16667	empty Gal4>UAS-dpr13	77
6.66667	empty Gal4>UAS-dpr13	77
8.16667	empty Gal4>UAS-dpr13	77
11.1667	empty Gal4>UAS-dpr13	77
5.5	empty Gal4>UAS-dpr13	77
4.5	empty Gal4>UAS-dpr13	77
7.66667	empty Gal4>UAS-dpr13	77
6.83333	empty Gal4>UAS-dpr13	77
8.66667	empty Gal4>UAS-dpr13	77
6.66667	empty Gal4>UAS-dpr13	77
6.5	empty Gal4>UAS-dpr13	77
4.33333	empty Gal4>UAS-dpr13	0
10	empty Gal4>UAS-dpr13	0
5.16667	empty Gal4>UAS-dpr13	0
20.5	empty Gal4>UAS-dpr13	0
6.66667	empty Gal4>UAS-dpr13	0
5.66667	empty Gal4>UAS-dpr13	0
9.33333	empty Gal4>UAS-dpr13	0
7.83333	empty Gal4>UAS-dpr13	0
6.66667	empty Gal4>UAS-dpr13	0
5	empty Gal4>UAS-dpr13	0
4.66667	empty Gal4>UAS-dpr13	0
6.5	empty Gal4>UAS-dpr13	0
11.8333	empty Gal4>UAS-dpr13	0
4.33333	empty Gal4>UAS-dpr13	0
8.5	empty Gal4>UAS-dpr13	0
14.5	empty Gal4>UAS-dpr13	0
10.3333	empty Gal4>UAS-dpr13	0
19.6667	empty Gal4>UAS-dpr13	0
20	empty Gal4>UAS-dpr13	0
6.33333	empty Gal4>UAS-dpr13	0
8.5	empty Gal4>UAS-dpr13	0
9.5	empty Gal4>UAS-dpr13	0
11.6667	empty Gal4>UAS-dpr13	0
17.6667	empty Gal4>UAS-dpr13	0
14.1667	empty Gal4>UAS-dpr13	0
7.5	empty Gal4>UAS-dpr13	0
6.83333	empty Gal4>UAS-dpr13	0
5.83333	empty Gal4>UAS-dpr13	0
5.66667	empty Gal4>UAS-dpr13	0
12.1667	empty Gal4>UAS-dpr13	0
17.1667	empty Gal4>UAS-dpr13	0
7	empty Gal4>UAS-dpr13	0
7.16667	empty Gal4>UAS-dpr13	0
7.16667	empty Gal4>UAS-dpr13	0
7.33333	empty Gal4>UAS-dpr13	0
4.66667	empty Gal4>UAS-dpr13	0
4.66667	empty Gal4>UAS-dpr13	0
7.66667	empty Gal4>UAS-dpr13	0
12	empty Gal4>UAS-dpr13	0
8.5	empty Gal4>UAS-dpr13	0
5	empty Gal4>UAS-dpr13	0
8.33333	empty Gal4>UAS-dpr13	0
5	empty Gal4>UAS-dpr13	0
8.83333	empty Gal4>UAS-dpr13	0
13.6667	empty Gal4>UAS-dpr13	0
12.6667	empty Gal4>UAS-dpr13	0
6.66667	empty Gal4>UAS-dpr13	0
12.5	empty Gal4>UAS-dpr13	0
8.16667	empty Gal4>UAS-dpr13	0
7.83333	empty Gal4>UAS-dpr13	0
6.5	empty Gal4>UAS-dpr13	0
6.5	empty Gal4>UAS-dpr13	0
4.66667	empty Gal4>UAS-dpr13	0
3.83333	empty Gal4>UAS-dpr13	0
9	empty Gal4>UAS-dpr13	0
3.66667	empty Gal4>UAS-dpr13	0
2.16667	empty Gal4>UAS-dpr13	0
4.33333	empty Gal4>UAS-dpr13	0
5.16667	empty Gal4>UAS-dpr13	0
6.83333	empty Gal4>UAS-dpr13	0
3	empty Gal4>UAS-dpr13	0
5.33333	empty Gal4>UAS-dpr13	0
4.5	empty Gal4>UAS-dpr13	0
5.16667	empty Gal4>UAS-dpr13	0
5.33333	empty Gal4>UAS-dpr13	0
23.8333	empty Gal4>UAS-dpr13	45
9.5	empty Gal4>UAS-dpr13	45
8.16667	empty Gal4>UAS-dpr13	45
8.33333	empty Gal4>UAS-dpr13	45
5.66667	empty Gal4>UAS-dpr13	45
16.6667	empty Gal4>UAS-dpr13	45
6.16667	empty Gal4>UAS-dpr13	45
4.66667	empty Gal4>UAS-dpr13	45
11.6667	empty Gal4>UAS-dpr13	45
5.66667	empty Gal4>UAS-dpr13	45
9.16667	empty Gal4>UAS-dpr13	45
9	empty Gal4>UAS-dpr13	45
8	empty Gal4>UAS-dpr13	45
11.8333	empty Gal4>UAS-dpr13	45
13.1667	empty Gal4>UAS-dpr13	45
6.33333	empty Gal4>UAS-dpr13	45
4.33333	empty Gal4>UAS-dpr13	45
10	empty Gal4>UAS-dpr13	45
25	empty Gal4>UAS-dpr13	45
4.83333	empty Gal4>UAS-dpr13	45
5.66667	empty Gal4>UAS-dpr13	45
9	empty Gal4>UAS-dpr13	45
5.83333	empty Gal4>UAS-dpr13	45
10.6667	empty Gal4>UAS-dpr13	45
7.5	empty Gal4>UAS-dpr13	45
5	empty Gal4>UAS-dpr13	45
5.16667	empty Gal4>UAS-dpr13	45
7.5	empty Gal4>UAS-dpr13	45
9.83333	empty Gal4>UAS-dpr13	45
5.33333	empty Gal4>UAS-dpr13	45
6.33333	empty Gal4>UAS-dpr13	45
5.83333	empty Gal4>UAS-dpr13	45
9.83333	empty Gal4>UAS-dpr13	45
4.33333	empty Gal4>UAS-dpr13	45
6.66667	empty Gal4>UAS-dpr13	45
4.16667	empty Gal4>UAS-dpr13	45
8	empty Gal4>UAS-dpr13	45
4.33333	empty Gal4>UAS-dpr13	45
7	empty Gal4>UAS-dpr13	45
6.66667	empty Gal4>UAS-dpr13	45
6.16667	empty Gal4>UAS-dpr13	45
11	empty Gal4>UAS-dpr13	45
4.5	empty Gal4>UAS-dpr13	45
10.8333	empty Gal4>UAS-dpr13	45
6.5	empty Gal4>UAS-dpr13	45
6.66667	empty Gal4>UAS-dpr13	45
4	empty Gal4>UAS-dpr13	45
9.66667	empty Gal4>UAS-dpr13	45
6	empty Gal4>UAS-dpr13	45
10	empty Gal4>UAS-dpr13	45
5.83333	empty Gal4>UAS-dpr13	45
8.66667	empty Gal4>UAS-dpr13	45
8.83333	empty Gal4>UAS-dpr13	45
6.16667	empty Gal4>UAS-dpr13	45
13.6667	empty Gal4>UAS-dpr13	45
10.1667	empty Gal4>UAS-dpr13	45
4.5	empty Gal4>UAS-dpr13	45
7.16667	empty Gal4>UAS-dpr13	45
10	empty Gal4>UAS-dpr13	45
16.5	empty Gal4>UAS-dpr13	45
7.5	empty Gal4>UAS-dpr13	45
5.33333	empty Gal4>UAS-dpr13	45
7	empty Gal4>UAS-dpr13	45
27.3333	empty Gal4>UAS-dpr13	45
13.3333	empty Gal4>UAS-dpr13	45
10.8333	empty Gal4>UAS-dpr13	45
5.33333	empty Gal4>UAS-dpr13	45
9	empty Gal4>UAS-dpr13	45
5	empty Gal4>UAS-dpr13	45
10.3333	empty Gal4>UAS-dpr13	45
31.8333	empty Gal4>UAS-dpr13	45
7.5	empty Gal4>UAS-dpr13	45
5	empty Gal4>UAS-dpr13	45
7	empty Gal4>UAS-dpr13	45
9.33333	empty Gal4>UAS-dpr13	45
3.5	empty Gal4>UAS-dpr13	45
5.5	empty Gal4>UAS-dpr13	45
11.5	empty Gal4>UAS-dpr13	45
9.33333	empty Gal4>UAS-dpr13	45
9.16667	empty Gal4>UAS-dpr13	45
18.3333	empty Gal4>UAS-dpr13	45
6.66667	empty Gal4>UAS-dpr13	45
5.16667	empty Gal4>UAS-dpr13	45
8.33333	empty Gal4>UAS-dpr13	77
8.33333	empty Gal4>UAS-dpr13	77
5	empty Gal4>UAS-dpr13	77
11.6667	empty Gal4>UAS-dpr13	77
8.66667	empty Gal4>UAS-dpr13	77
6.83333	empty Gal4>UAS-dpr13	77
7.66667	empty Gal4>UAS-dpr13	77
3.33333	empty Gal4>UAS-dpr13	77
1.83333	empty Gal4>UAS-dpr13	77
13	empty Gal4>UAS-dpr13	77
17.6667	empty Gal4>UAS-dpr13	77
6.83333	empty Gal4>UAS-dpr13	77
5	empty Gal4>UAS-dpr13	77
5.66667	empty Gal4>UAS-dpr13	77
6.16667	empty Gal4>UAS-dpr13	77
8.33333	empty Gal4>UAS-dpr13	77
5.83333	empty Gal4>UAS-dpr13	77
6.16667	empty Gal4>UAS-dpr13	77
10	empty Gal4>UAS-dpr13	77
6	empty Gal4>UAS-dpr13	77
11.1667	empty Gal4>UAS-dpr13	77
5.16667	empty Gal4>UAS-dpr13	77
4	empty Gal4>UAS-dpr13	77
4.83333	empty Gal4>UAS-dpr13	77
6.66667	empty Gal4>UAS-dpr13	77
5	empty Gal4>UAS-dpr13	77
6.83333	empty Gal4>UAS-dpr13	77
6.83333	empty Gal4>UAS-dpr13	77
4.33333	empty Gal4>UAS-dpr13	77
5.83333	empty Gal4>UAS-dpr13	77
6	empty Gal4>UAS-dpr13	77
10	empty Gal4>UAS-dpr13	77
5.33333	empty Gal4>UAS-dpr13	77
15	empty Gal4>UAS-dpr13	77
6.16667	empty Gal4>UAS-dpr13	77
9.83333	empty Gal4>UAS-dpr13	77
19.3333	empty Gal4>UAS-dpr13	77
16.5	empty Gal4>UAS-dpr13	77
6.5	empty Gal4>UAS-dpr13	77
10.6667	empty Gal4>UAS-dpr13	77
8	empty Gal4>UAS-dpr13	77
7.16667	empty Gal4>UAS-dpr13	77
20	empty Gal4>UAS-dpr13	77
15.5	empty Gal4>UAS-dpr13	77
10	empty Gal4>UAS-dpr13	77
13.3333	empty Gal4>UAS-dpr13	77
6.5	empty Gal4>UAS-dpr13	77
6.66667	empty Gal4>UAS-dpr13	77
10	empty Gal4>UAS-dpr13	77
8.5	empty Gal4>UAS-dpr13	77
4.5	empty Gal4>UAS-dpr13	77
14.3333	empty Gal4>UAS-dpr13	77
10	empty Gal4>UAS-dpr13	77
7	empty Gal4>UAS-dpr13	77
6.66667	empty Gal4>UAS-dpr13	77
12.1667	empty Gal4>UAS-dpr13	77
6.33333	empty Gal4>UAS-dpr13	77
8.33333	empty Gal4>UAS-dpr13	77
15	empty Gal4>UAS-dpr13	77
21.5	empty Gal4>UAS-dpr13	77
9.5	empty Gal4>UAS-dpr13	77
4	empty Gal4>UAS-dpr13	77
9.83333	empty Gal4>UAS-dpr13	77
5	empty Gal4>UAS-dpr13	77
6	empty Gal4>UAS-dpr13	77
6.83333	empty Gal4>UAS-dpr13	77
10	empty Gal4>UAS-dpr13	77
8	empty Gal4>UAS-dpr13	77
5.5	empty Gal4>UAS-dpr13	77
17.3333	empty Gal4>UAS-dpr13	77
6.66667	empty Gal4>UAS-dpr13	77
7.33333	empty Gal4>UAS-dpr13	77
7.16667	empty Gal4>UAS-dpr13	77
4.83333	empty Gal4>UAS-dpr13	77
12.1667	empty Gal4>UAS-dpr13	77
6.66667	empty Gal4>UAS-dpr13	77
5.16667	empty Gal4>UAS-dpr13	77
4.16667	empty Gal4>UAS-dpr13	77
8.16667	empty Gal4>UAS-dpr13	77
4	empty Gal4>UAS-dpr13	77
15	empty Gal4>UAS-dpr13	77
10	empty Gal4>UAS-dpr13	77
4.5	empty Gal4>UAS-dpr13	77
6	empty Gal4>UAS-dpr13	77
6.5	empty Gal4>UAS-dpr13	77
9.33333	empty Gal4>UAS-dpr13	77
6.83333	empty Gal4>UAS-dpr13	77
15	empty Gal4>UAS-dpr13	77
8.66667	empty Gal4>UAS-dpr13	77

## Sheet: Ext. Fig. 9d
takeoff duration	genotype	elevation		DL
15	DL	0		elevation	n number	total number of trials	takeoff %
17.8333	DL	0		0	68	396	17.1717
7.66667	DL	0		45	60	194	30.9278
15	DL	0		77	58	271	21.4022
8.16667	DL	0
12.6667	DL	0		dpr13null
10.3333	DL	0		elevation	n number	total number of trials	takeoff %
8.83333	DL	0		0	96	342	28.0702
14.1667	DL	0		45	71	191	37.1728
8	DL	0		77	75	340	22.0588
12.6667	DL	0
11.5	DL	0
18.8333	DL	0
8.66667	DL	0
8.83333	DL	0
15	DL	0
23.1667	DL	0
8	DL	0
13.3333	DL	0
13.3333	DL	0
7.83333	DL	0
12.3333	DL	0
11.5	DL	0
7.66667	DL	0
13.3333	DL	0
7.5	DL	0
21.5	DL	0
13.1667	DL	0
15.1667	DL	0
7.33333	DL	0
12.1667	DL	0
10	DL	0
20	DL	0
5.16667	DL	0
18.3333	DL	0
6.83333	DL	0
12.6667	DL	0
8.66667	DL	0
7.33333	DL	0
10	DL	0
11	DL	0
13	DL	0
13.1667	DL	0
11.6667	DL	0
22.5	DL	0
9	DL	0
11.6667	DL	0
15	DL	0
10.1667	DL	0
6.33333	DL	0
24.5	DL	0
12.1667	DL	0
13.3333	DL	0
13.3333	DL	0
16.5	DL	0
7	DL	0
15	DL	0
13.3333	DL	0
16.1667	DL	0
22.6667	DL	0
8.16667	DL	0
19.8333	DL	0
9.66667	DL	0
8.33333	DL	0
6.66667	DL	0
5.83333	DL	0
18.5	DL	0
8	DL	0
13.3333	DL	45
8.83333	DL	45
9.5	DL	45
20	DL	45
11.6667	DL	45
6.83333	DL	45
11.3333	DL	45
13.3333	DL	45
13.8333	DL	45
9.16667	DL	45
9.16667	DL	45
8.33333	DL	45
11.8333	DL	45
8.16667	DL	45
5.33333	DL	45
15.6667	DL	45
6.33333	DL	45
7.16667	DL	45
18.3333	DL	45
13.6667	DL	45
5.16667	DL	45
17.6667	DL	45
11.6667	DL	45
14.3333	DL	45
5.33333	DL	45
8.83333	DL	45
9	DL	45
5.16667	DL	45
9.5	DL	45
7.5	DL	45
10	DL	45
8.33333	DL	45
10	DL	45
9.33333	DL	45
13.8333	DL	45
16.6667	DL	45
11.3333	DL	45
9	DL	45
15	DL	45
8	DL	45
14.5	DL	45
5.16667	DL	45
29.6667	DL	45
10	DL	45
13	DL	45
11.1667	DL	45
5.66667	DL	45
10	DL	45
22.8333	DL	45
13.5	DL	45
16.6667	DL	45
4.83333	DL	45
9.16667	DL	45
12.3333	DL	45
7.16667	DL	45
15	DL	45
6.33333	DL	45
8.83333	DL	45
12.5	DL	45
5.16667	DL	45
5.66667	DL	77
10	DL	77
10.1667	DL	77
4.83333	DL	77
10.6667	DL	77
15.8333	DL	77
15	DL	77
12.5	DL	77
6.66667	DL	77
8.66667	DL	77
3	DL	77
5	DL	77
22.5	DL	77
8.33333	DL	77
4.83333	DL	77
8.66667	DL	77
15	DL	77
17.8333	DL	77
12	DL	77
13.1667	DL	77
17.3333	DL	77
13.3333	DL	77
16	DL	77
13.3333	DL	77
16.8333	DL	77
15	DL	77
16.6667	DL	77
13.3333	DL	77
8.33333	DL	77
6.83333	DL	77
10	DL	77
11.8333	DL	77
9.33333	DL	77
12.1667	DL	77
13.8333	DL	77
10	DL	77
8.33333	DL	77
7.16667	DL	77
5	DL	77
4.83333	DL	77
9.16667	DL	77
6.66667	DL	77
4.5	DL	77
10	DL	77
11.6667	DL	77
10	DL	77
5.16667	DL	77
8.33333	DL	77
5.16667	DL	77
8	DL	77
4.16667	DL	77
11.5	DL	77
13.3333	DL	77
10.6667	DL	77
5.16667	DL	77
11	DL	77
6.16667	DL	77
18.3333	DL	77
9.83333	dpr13null	0
6.16667	dpr13null	0
13.3333	dpr13null	0
11.5	dpr13null	0
7.66667	dpr13null	0
15.8333	dpr13null	0
9	dpr13null	0
27.6667	dpr13null	0
6.5	dpr13null	0
7.66667	dpr13null	0
10.5	dpr13null	0
4.16667	dpr13null	0
8.16667	dpr13null	0
11.1667	dpr13null	0
9.83333	dpr13null	0
9.33333	dpr13null	0
24.3333	dpr13null	0
10	dpr13null	0
7	dpr13null	0
14.6667	dpr13null	0
5.5	dpr13null	0
4.83333	dpr13null	0
5.16667	dpr13null	0
11.8333	dpr13null	0
14.8333	dpr13null	0
13.3333	dpr13null	0
13	dpr13null	0
11.6667	dpr13null	0
6.66667	dpr13null	0
8.5	dpr13null	0
9.83333	dpr13null	0
10.3333	dpr13null	0
15.6667	dpr13null	0
6.5	dpr13null	0
10	dpr13null	0
9.5	dpr13null	0
12	dpr13null	0
11.8333	dpr13null	0
12.3333	dpr13null	0
8.5	dpr13null	0
5.5	dpr13null	0
4.83333	dpr13null	0
21.3333	dpr13null	0
6	dpr13null	0
7	dpr13null	0
5.16667	dpr13null	0
9.66667	dpr13null	0
5.66667	dpr13null	0
11.8333	dpr13null	0
13.3333	dpr13null	0
5.16667	dpr13null	0
14.1667	dpr13null	0
6.83333	dpr13null	0
10.6667	dpr13null	0
10.8333	dpr13null	0
9.16667	dpr13null	0
4.83333	dpr13null	0
6.66667	dpr13null	0
17	dpr13null	0
9	dpr13null	0
7.33333	dpr13null	0
25.5	dpr13null	0
4.16667	dpr13null	0
8.16667	dpr13null	0
6.83333	dpr13null	0
9	dpr13null	0
6.83333	dpr13null	0
16.1667	dpr13null	0
8.16667	dpr13null	0
9	dpr13null	0
11.8333	dpr13null	0
15.1667	dpr13null	0
8.5	dpr13null	0
10.3333	dpr13null	0
5.16667	dpr13null	0
9.33333	dpr13null	0
9.5	dpr13null	0
6.83333	dpr13null	0
15.1667	dpr13null	0
10.8333	dpr13null	0
7.66667	dpr13null	0
26.6667	dpr13null	0
38.1667	dpr13null	0
12.1667	dpr13null	0
16.6667	dpr13null	0
11.6667	dpr13null	0
8.33333	dpr13null	0
13.3333	dpr13null	0
8	dpr13null	0
12.8333	dpr13null	0
11	dpr13null	0
23.5	dpr13null	0
6.33333	dpr13null	0
8.16667	dpr13null	0
7.5	dpr13null	0
8.66667	dpr13null	0
12.3333	dpr13null	45
14.8333	dpr13null	45
9.16667	dpr13null	45
6.5	dpr13null	45
9.16667	dpr13null	45
18.5	dpr13null	45
6.33333	dpr13null	45
11.5	dpr13null	45
8.83333	dpr13null	45
11.3333	dpr13null	45
12.6667	dpr13null	45
12	dpr13null	45
11.6667	dpr13null	45
11.6667	dpr13null	45
12.3333	dpr13null	45
10.3333	dpr13null	45
11.3333	dpr13null	45
13.5	dpr13null	45
8.66667	dpr13null	45
14.3333	dpr13null	45
6.66667	dpr13null	45
7	dpr13null	45
8.16667	dpr13null	45
10.3333	dpr13null	45
10.5	dpr13null	45
4	dpr13null	45
13.1667	dpr13null	45
9.5	dpr13null	45
6.16667	dpr13null	45
12.6667	dpr13null	45
32.3333	dpr13null	45
6.5	dpr13null	45
13.6667	dpr13null	45
7.83333	dpr13null	45
11.8333	dpr13null	45
13.6667	dpr13null	45
10.6667	dpr13null	45
6.33333	dpr13null	45
9.83333	dpr13null	45
8.5	dpr13null	45
15.8333	dpr13null	45
10.5	dpr13null	45
9.33333	dpr13null	45
9.83333	dpr13null	45
14.3333	dpr13null	45
17.1667	dpr13null	45
7	dpr13null	45
9	dpr13null	45
8.83333	dpr13null	45
3.83333	dpr13null	45
11.6667	dpr13null	45
13	dpr13null	45
3.83333	dpr13null	45
12.6667	dpr13null	45
10.6667	dpr13null	45
10	dpr13null	45
6.83333	dpr13null	45
24.5	dpr13null	45
9.16667	dpr13null	45
10.1667	dpr13null	45
5	dpr13null	45
9.16667	dpr13null	45
10.3333	dpr13null	45
5	dpr13null	45
4.16667	dpr13null	45
9.16667	dpr13null	45
3.66667	dpr13null	45
5.33333	dpr13null	45
11.1667	dpr13null	45
3.66667	dpr13null	45
9.16667	dpr13null	45
10.1667	dpr13null	77
13.3333	dpr13null	77
4.83333	dpr13null	77
7.83333	dpr13null	77
7.66667	dpr13null	77
4.16667	dpr13null	77
5.33333	dpr13null	77
13.5	dpr13null	77
13.6667	dpr13null	77
9	dpr13null	77
10.3333	dpr13null	77
10	dpr13null	77
18.5	dpr13null	77
14.1667	dpr13null	77
17.6667	dpr13null	77
10.3333	dpr13null	77
9.5	dpr13null	77
5.5	dpr13null	77
8.33333	dpr13null	77
4.16667	dpr13null	77
10.8333	dpr13null	77
13.3333	dpr13null	77
16.8333	dpr13null	77
29.8333	dpr13null	77
11.6667	dpr13null	77
5.66667	dpr13null	77
21.6667	dpr13null	77
6.83333	dpr13null	77
16.8333	dpr13null	77
16.6667	dpr13null	77
9.5	dpr13null	77
9.66667	dpr13null	77
16	dpr13null	77
8.83333	dpr13null	77
25	dpr13null	77
5.33333	dpr13null	77
14.1667	dpr13null	77
13.3333	dpr13null	77
8.5	dpr13null	77
4.16667	dpr13null	77
13.6667	dpr13null	77
9.5	dpr13null	77
10.5	dpr13null	77
11.6667	dpr13null	77
11.1667	dpr13null	77
5.83333	dpr13null	77
7.16667	dpr13null	77
8.83333	dpr13null	77
15.3333	dpr13null	77
11.6667	dpr13null	77
9.5	dpr13null	77
7.33333	dpr13null	77
7.16667	dpr13null	77
16.3333	dpr13null	77
5.16667	dpr13null	77
8.33333	dpr13null	77
10	dpr13null	77
12.1667	dpr13null	77
9.66667	dpr13null	77
10.1667	dpr13null	77
9	dpr13null	77
8.16667	dpr13null	77
9.66667	dpr13null	77
8	dpr13null	77
9.33333	dpr13null	77
10.6667	dpr13null	77
4.66667	dpr13null	77
19.5	dpr13null	77
8.66667	dpr13null	77
9.83333	dpr13null	77
18.5	dpr13null	77
6.66667	dpr13null	77
4.83333	dpr13null	77
11.3333	dpr13null	77
6.83333	dpr13null	77
